# Supplementary material for: A mutational atlas for Parkin proteostasis
Source: Nat Commun. 2024 Feb 20;15:1541. doi: 10.1038/s41467-024-45829-4 (PMC10879094; doi:10.1038/s41467-024-45829-4)
Supplement: Supplementary file 4 — Source Data [file 41467_2024_45829_MOESM4_ESM.xlsx]

## Sheet: All data
	variant	abundance_score	abundance_score_std	median_abudance	gemme_de	normalized_rosetta_ddg	wcn_sidechains	degrons	QCDPred	QCDPred_mut - QCDPred_wt	AF_confidence	disease	gnomAD_allele_frequency	FunctionalModel_residue_predictions	EVE	rASA
0	M1A			0.886375	-0.790780042380192	2.2901149425287595	11.609006497867506	1.08954086731621	NA	NA	86.6	NaN		WT-like		0.28125
1	M1C			0.886375	-1.22493566052572	2.264597701149425	11.609006497867506	1.08954086731621	NA	NA	86.6	NaN		WT-like		0.28125
2	M1D			0.886375	-1.25894651900918	2.675402298850583	11.609006497867506	1.08954086731621	NA	NA	86.6	NaN		WT-like		0.28125
3	M1E			0.886375	-0.680452176457678	3.324252873563198	11.609006497867506	1.08954086731621	NA	NA	86.6	NaN		WT-like		0.28125
4	M1F			0.886375	-0.454427270274885	3.3789655172413453	11.609006497867506	1.08954086731621	NA	NA	86.6	NaN		WT-like		0.28125
5	M1G			0.886375	-0.569690999883259	2.610574712643703	11.609006497867506	1.08954086731621	NA	NA	86.6	NaN		WT-like		0.28125
6	M1H			0.886375	-0.859998101539518	2.527126436781621	11.609006497867506	1.08954086731621	NA	NA	86.6	NaN		WT-like		0.28125
7	M1I	0.865926530992498	0.101946148769336	0.886375	-0.485566625968823	0.9325287356321904	11.609006497867506	1.08954086731621	NA	NA	86.6	NaN		WT-like		0.28125
8	M1K			0.886375	-0.917738963693883	2.5782758620689443	11.609006497867506	1.08954086731621	NA	NA	86.6	NaN		WT-like		0.28125
9	M1L	0.906823593354938	0.232696743610464	0.886375	-0.277713213186766	0.0	11.609006497867506	1.08954086731621	NA	NA	86.6	NaN		WT-like		0.28125
10	M1=			0.886375			11.609006497867506	1.08954086731621	NA	NA	86.6	NaN		WT-like		0.28125
11	M1N			0.886375	-0.586033053793674	2.6033333333333206	11.609006497867506	1.08954086731621	NA	NA	86.6	NaN		WT-like		0.28125
12	M1P			0.886375	-1.4810308756605903	1.3237931034482555	11.609006497867506	1.08954086731621	NA	NA	86.6	NaN		WT-like		0.28125
13	M1Q			0.886375	-1.25894651900918	1.1308045977011194	11.609006497867506	1.08954086731621	NA	NA	86.6	NaN		WT-like		0.28125
14	M1R			0.886375	-0.7925542622764209	1.3629885057471205	11.609006497867506	1.08954086731621	NA	NA	86.6	NaN		WT-like		0.28125
15	M1S			0.886375	-0.551943945898679	2.2863218390804425	11.609006497867506	1.08954086731621	NA	NA	86.6	NaN		WT-like		0.28125
16	M1T			0.886375	-0.597629166317297	1.3613793103448073	11.609006497867506	1.08954086731621	NA	NA	86.6	pathogenic		WT-like		0.28125
17	M1V			0.886375	-0.353942205751083	1.566896551724119	11.609006497867506	1.08954086731621	NA	NA	86.6	pathogenic		WT-like		0.28125
18	M1W			0.886375	-1.21564284546323	3.90999999999998	11.609006497867506	1.08954086731621	NA	NA	86.6	NaN		WT-like		0.28125
19	M1Y			0.886375	-1.21564284546323	3.242643678160895	11.609006497867506	1.08954086731621	NA	NA	86.6	NaN		WT-like		0.28125
20	I2A	0.949125682816142	0.0677567988632038	1.00896	-0.200429945230059	2.8151724137931	10.161912810232204	1.08954086731621	NA	NA	87.14	NaN		WT-like		0.142132
21	I2C	1.02793523174	0.0417690630517771	1.00896	-0.690651226194811	2.109655172413772	10.161912810232204	1.08954086731621	NA	NA	87.14	NaN		WT-like		0.142132
22	I2D	0.997024305781162	0.0466223074354572	1.00896	-0.459351895068377	2.2993103448275494	10.161912810232204	1.08954086731621	NA	NA	87.14	NaN		WT-like		0.142132
23	I2E	1.18458811247486	0.0313799632381173	1.00896	-0.152167800513498	2.941724137931017	10.161912810232204	1.08954086731621	NA	NA	87.14	NaN		WT-like		0.142132
24	I2F	0.922167156984781	0.0459535272267278	1.00896	-0.619887094543518	1.201954022988492	10.161912810232204	1.08954086731621	NA	NA	87.14	NaN		WT-like		0.142132
25	I2G	0.814432150516365	0.0649784806138921	1.00896	-1.01994160750675	4.781379310344823	10.161912810232204	1.08954086731621	NA	NA	87.14	NaN		WT-like		0.142132
26	I2H	1.02802598467648	0.0443980128422718	1.00896	-0.4031188531679029	2.436781609195356	10.161912810232204	1.08954086731621	NA	NA	87.14	NaN		WT-like		0.142132
27	I2=			1.00896			10.161912810232204	1.08954086731621	NA	NA	87.14	NaN		WT-like		0.142132
28	I2K	1.029755096483	0.0718093179280955	1.00896	-0.163298415453036	2.671149425287334	10.161912810232204	1.08954086731621	NA	NA	87.14	NaN		WT-like		0.142132
29	I2L	0.990490751356621	0.0439837021996997	1.00896	-0.20717074466636	1.0568965517240785	10.161912810232204	1.08954086731621	NA	NA	87.14	NaN		WT-like		0.142132
30	I2M	1.00266584841294	0.0563041406833967	1.00896	-0.505709569109997	1.8031034482758503	10.161912810232204	1.08954086731621	NA	NA	87.14	NaN	5.912019421331588e-06	WT-like		0.142132
31	I2N	1.08744524276987	0.0706701859113663	1.00896	-0.385939490101242	2.541034482758591	10.161912810232204	1.08954086731621	NA	NA	87.14	NaN		WT-like		0.142132
32	I2P	0.999045892863584	0.0984487185161666	1.00896	-0.322226713864118	4.50103448275858	10.161912810232204	1.08954086731621	NA	NA	87.14	NaN		WT-like		0.142132
33	I2Q	1.01659595081992	0.0578024420947813	1.00896	-0.248394787353927	1.2968965517241269	10.161912810232204	1.08954086731621	NA	NA	87.14	NaN		WT-like		0.142132
34	I2R	1.00896473060461	0.065352289409576	1.00896	-0.199929463375115	2.287241379310306	10.161912810232204	1.08954086731621	NA	NA	87.14	NaN		WT-like		0.142132
35	I2S	1.00997407303329	0.0610447681458936	1.00896	-0.0788178038355322	3.16896551724132	10.161912810232204	1.08954086731621	NA	NA	87.14	NaN		WT-like		0.142132
36	I2T	1.05381746557942	0.0619511062048819	1.00896	-0.36479649820459	1.537701149425227	10.161912810232204	1.08954086731621	NA	NA	87.14	NaN	6.98158009981853e-06	WT-like		0.142132
37	I2V	1.05166077080884	0.0387949144871525	1.00896	-0.263094018828107	0.3693103448275561	10.161912810232204	1.08954086731621	NA	NA	87.14	NaN	1.1875975370814598e-05	WT-like		0.142132
38	I2W	0.855693354879585	0.0652279477457884	1.00896	-0.911755195564958	0.856206896551706	10.161912810232204	1.08954086731621	NA	NA	87.14	NaN		WT-like		0.142132
39	I2Y	0.968743650792814	0.0670685900636508	1.00896	-0.911755195564958	0.939080459770071	10.161912810232204	1.08954086731621	NA	NA	87.14	NaN		WT-like		0.142132
40	V3A	0.146090386469144	0.0594943830641765	0.292669	-2.80210705453916	3.5656321839079888	14.607982591344568	1.08954086731621	NA	NA	88.61	NaN		Total-loss		0.00574713
41	V3C	0.61183979756743	0.0401243112053002	0.292669	-2.80210705453916	2.522413793103389	14.607982591344568	1.08954086731621	NA	NA	88.61	NaN		Total-loss		0.00574713
42	V3D	0.331687423456243	0.103992895042654	0.292669	-3.0365948614324902	4.779770114942484	14.607982591344568	1.08954086731621	NA	NA	88.61	NaN		Total-loss		0.00574713
43	V3E	0.250834198872022	0.100238213140412	0.292669	-3.0365948614324902	4.232183908045891	14.607982591344568	1.08954086731621	NA	NA	88.61	NaN		Total-loss		0.00574713
44	V3F	0.719552898435629	0.0694437109948323	0.292669	-3.0365948614324902	4.096551724137864	14.607982591344568	1.08954086731621	NA	NA	88.61	NaN		Total-loss		0.00574713
45	V3G	-0.0085555352774035	0.027487517260998	0.292669	-3.0365948614324902	5.0	14.607982591344568	1.08954086731621	NA	NA	88.61	NaN		Total-loss		0.00574713
46	V3H	0.256370753484135	0.0889651283210076	0.292669	-3.0365948614324902	3.973103448275813	14.607982591344568	1.08954086731621	NA	NA	88.61	NaN		Total-loss		0.00574713
47	V3I	1.08105096758945	0.0526430166262622	0.292669	-0.7721000007742042	0.0	14.607982591344568	1.08954086731621	NA	NA	88.61	NaN		Total-loss		0.00574713
48	V3K	0.278589236657278	0.0925800979115959	0.292669	-3.0365948614324902	5.0	14.607982591344568	1.08954086731621	NA	NA	88.61	NaN		Total-loss		0.00574713
49	V3L	1.06580256117965	0.0667118336241963	0.292669	-0.2214254150657369	0.8543678160918748	14.607982591344568	1.08954086731621	NA	NA	88.61	NaN		Total-loss		0.00574713
50	V3M	0.854965189362002	0.0505553225037068	0.292669	-0.6087331055670171	1.146781609195308	14.607982591344568	1.08954086731621	NA	NA	88.61	NaN		Total-loss		0.00574713
51	V3N	0.405843067010274	0.0936638710131658	0.292669	-3.0365948614324902	3.5440229885057044	14.607982591344568	1.08954086731621	NA	NA	88.61	NaN		Total-loss		0.00574713
52	V3P	0.576661768295308	0.0531092595463005	0.292669	-3.0365948614324902	4.406551724137852	14.607982591344568	1.08954086731621	NA	NA	88.61	NaN		Total-loss		0.00574713
53	V3Q	0.292668659970593	0.0961075620818148	0.292669	-3.0365948614324902	2.866666666666568	14.607982591344568	1.08954086731621	NA	NA	88.61	NaN		Total-loss		0.00574713
54	V3R	0.190676155236914	0.0960159474839355	0.292669	-3.0365948614324902	5.0	14.607982591344568	1.08954086731621	NA	NA	88.61	NaN		Total-loss		0.00574713
55	V3S	0.0404952625269901	0.0424144634258337	0.292669	-1.97225778205736	3.842643678160846	14.607982591344568	1.08954086731621	NA	NA	88.61	NaN		Total-loss		0.00574713
56	V3T	0.342633384258009	0.0599800274792293	0.292669	-2.80210705453916	1.8273563218390176	14.607982591344568	1.08954086731621	NA	NA	88.61	NaN		Total-loss		0.00574713
57	V3=			0.292669			14.607982591344568	1.08954086731621	NA	NA	88.61	NaN		Total-loss		0.00574713
58	V3W	0.0644026059049337	0.0504983256842934	0.292669	-3.0365948614324902	5.0	14.607982591344568	1.08954086731621	NA	NA	88.61	NaN		Total-loss		0.00574713
59	V3Y	0.184794564096782	0.0942993992993036	0.292669	-3.0365948614324902	4.192643678160855	14.607982591344568	1.08954086731621	NA	NA	88.61	NaN		Total-loss		0.00574713
60	F4A	0.548585468395476	0.0658128456112011	0.923956	-3.0478857771911603	5.0	15.583877954722242	1.08954086731621	NA	NA	89.01	NaN		Total-loss	0.596051	0.0166667
61	F4C	0.811640483902504	0.0457511203757758	0.923956	-3.0478857771911603	4.448390804597756	15.583877954722242	1.08954086731621	NA	NA	89.01	NaN		Total-loss	0.607416	0.0166667
62	F4D	0.704651650268622	0.0586072047773639	0.923956	-2.8638136119216604	5.0	15.583877954722242	1.08954086731621	NA	NA	89.01	NaN		Total-loss	0.541363	0.0166667
63	F4E	0.943564352882239	0.0784890478162249	0.923956	-2.8638136119216604	5.0	15.583877954722242	1.08954086731621	NA	NA	89.01	NaN		Total-loss	0.660989	0.0166667
64	F4=			0.923956			15.583877954722242	1.08954086731621	NA	NA	89.01	NaN		Total-loss		0.0166667
65	F4G	0.843860292788703	0.0629126645295499	0.923956	-3.70777758710886	5.0	15.583877954722242	1.08954086731621	NA	NA	89.01	NaN		Total-loss	0.648343	0.0166667
66	F4H	0.952742512456307	0.0525387017666309	0.923956	-1.9038731740848704	3.0733333333333923	15.583877954722242	1.08954086731621	NA	NA	89.01	NaN		Total-loss	0.350405	0.0166667
67	F4I	0.858245021648097	0.0669358080916381	0.923956	-1.48874757225982	4.3449425287356505	15.583877954722242	1.08954086731621	NA	NA	89.01	NaN		Total-loss	0.522119	0.0166667
68	F4K	1.024378739263	0.0528062206490684	0.923956	-2.1994674402105296	5.0	15.583877954722242	1.08954086731621	NA	NA	89.01	NaN		Total-loss	0.440073	0.0166667
69	F4L	0.947088999796987	0.0553387940921568	0.923956	-1.4399095427738002	3.2521839080460144	15.583877954722242	1.08954086731621	NA	NA	89.01	NaN		Total-loss	0.240377	0.0166667
70	F4M	0.923955625009037	0.036321329974162	0.923956	-2.92585237180142	3.0043678160919973	15.583877954722242	1.08954086731621	NA	NA	89.01	NaN		Total-loss	0.450839	0.0166667
71	F4N	0.958750799591435	0.064648898333696	0.923956	-1.6537926542385502	4.703678160919595	15.583877954722242	1.08954086731621	NA	NA	89.01	NaN		Total-loss	0.182877	0.0166667
72	F4P	0.747666586312301	0.0707067612611731	0.923956	-3.70777758710886	5.0	15.583877954722242	1.08954086731621	NA	NA	89.01	NaN		Total-loss	0.562344	0.0166667
73	F4Q	0.997652861178341	0.0610308489582072	0.923956	-2.8638136119216604	4.556781609195455	15.583877954722242	1.08954086731621	NA	NA	89.01	NaN		Total-loss	0.623759	0.0166667
74	F4R	1.1173018750236	0.0391203158469894	0.923956	-2.6356339677376	5.0	15.583877954722242	1.08954086731621	NA	NA	89.01	NaN		Total-loss	0.62458	0.0166667
75	F4S	0.831643637374293	0.0481359708136971	0.923956	-2.1390959841288	5.0	15.583877954722242	1.08954086731621	NA	NA	89.01	NaN		Total-loss	0.316657	0.0166667
76	F4T	0.891334560060592	0.0573927653419071	0.923956	-2.05589381330311	4.406321839080516	15.583877954722242	1.08954086731621	NA	NA	89.01	NaN		Total-loss	0.310056	0.0166667
77	F4V	0.676811767277496	0.0696332996405884	0.923956	-1.9031876461642097	4.9794252873563645	15.583877954722242	1.08954086731621	NA	NA	89.01	NaN		Total-loss	0.301294	0.0166667
78	F4W	1.01126144063491	0.0488417299168458	0.923956	-2.31718805945974	3.44057471264373	15.583877954722242	1.08954086731621	NA	NA	89.01	NaN		Total-loss	0.432055	0.0166667
79	F4Y	0.998853697640988	0.0452572767867952	0.923956	-0.632028557458504	0.8832183908046204	15.583877954722242	1.08954086731621	NA	NA	89.01	NaN		Total-loss	0.208146	0.0166667
80	V5A	0.837466167900804	0.0775864304732501	0.223846	-3.68907630179076	3.2041379310345324	15.917655094207007	1.08954086731621	NA	NA	89.67	NaN		Total-loss	0.807007	0
81	V5C	1.0224100423967	0.0570595998485258	0.223846	-3.68907630179076	2.638275862068989	15.917655094207007	1.08954086731621	NA	NA	89.67	NaN		Total-loss	0.801452	0
82	V5D	0.484434259196513	0.0853833186083446	0.223846	-4.16025534503497	5.0	15.917655094207007	1.08954086731621	NA	NA	89.67	NaN		Total-loss	0.774149	0
83	V5E	0.302791120883237	0.0907662915845998	0.223846	-4.16025534503497	5.0	15.917655094207007	1.08954086731621	NA	NA	89.67	NaN		Total-loss	0.819981	0
84	V5F	0.032348850622223	0.044952746589478	0.223846	-3.24973225609197	3.839195402298884	15.917655094207007	1.08954086731621	NA	NA	89.67	NaN		Total-loss	0.798687	0
85	V5G	0.0867326905906492	0.0501943657712789	0.223846	-4.16025534503497	5.0	15.917655094207007	1.08954086731621	NA	NA	89.67	NaN		Total-loss	0.792129	0
86	V5H	0.223845882792076	0.11145968912357	0.223846	-4.16025534503497	5.0	15.917655094207007	1.08954086731621	NA	NA	89.67	NaN		Total-loss	0.806849	0
87	V5I	0.926409125137427	0.045506657287783	0.223846	-0.96979625709621	1.7158620689655562	15.917655094207007	1.08954086731621	NA	NA	89.67	NaN		Total-loss	0.282376	0
88	V5K	0.0414187496865834	0.0509648700097053	0.223846	-4.16025534503497	5.0	15.917655094207007	1.08954086731621	NA	NA	89.67	NaN		Total-loss	0.785198	0
89	V5L	0.473420490634669	0.0550426700001785	0.223846	-0.95612431655268	4.3409195402299465	15.917655094207007	1.08954086731621	NA	NA	89.67	NaN		Total-loss	0.64769	0
90	V5M	0.276698366972131	0.0857630151970478	0.223846	-2.55452619478624	3.8986206896552127	15.917655094207007	1.08954086731621	NA	NA	89.67	NaN		Total-loss	0.808219	0
91	V5N	0.185969509948808	0.0930104970069072	0.223846	-4.16025534503497	3.934137931034519	15.917655094207007	1.08954086731621	NA	NA	89.67	NaN		Total-loss	0.809133	0
92	V5P	0.217436007533668	0.0993038997030833	0.223846	-4.16025534503497	5.0	15.917655094207007	1.08954086731621	NA	NA	89.67	NaN		Total-loss	0.811862	0
93	V5Q	0.0514709372605086	0.0656256886403141	0.223846	-4.16025534503497	5.0	15.917655094207007	1.08954086731621	NA	NA	89.67	NaN		Total-loss	0.812931	0
94	V5R	-0.0160170486251998	0.024807880058035	0.223846	-4.16025534503497	5.0	15.917655094207007	1.08954086731621	NA	NA	89.67	NaN		Total-loss	0.811866	0
95	V5S	0.167010554106326	0.0820399638499687	0.223846	-2.81333129589094	3.896551724137994	15.917655094207007	1.08954086731621	NA	NA	89.67	NaN		Total-loss	0.818319	0
96	V5T	0.399319489798354	0.0726926624621961	0.223846	-3.68907630179076	2.35931034482762	15.917655094207007	1.08954086731621	NA	NA	89.67	NaN		Total-loss	0.810544	0
97	V5=			0.223846			15.917655094207007	1.08954086731621	NA	NA	89.67	NaN		Total-loss		0
98	V5W	-0.0064230050113313	0.0302658088615434	0.223846	-3.8386256114044905	5.0	15.917655094207007	1.08954086731621	NA	NA	89.67	NaN		Total-loss	0.813437	0
99	V5Y	0.828767564745954	0.0647028716238127	0.223846	-3.8386256114044905	3.895517241379345	15.917655094207007	1.08954086731621	NA	NA	89.67	NaN		Total-loss	0.78717	0
100	R6A	0.399990343009208	0.0750720389025212	0.538942	-3.7211265537146496	2.664137931034443	18.781256693587288	1.08954086731621	NA	NA	88.44	NaN		Total-loss	0.728576	0.0620438
101	R6C	0.689761224452416	0.0503853952620153	0.538942	-3.7211265537146496	2.8947126436781314	18.781256693587288	1.08954086731621	NA	NA	88.44	NaN		Total-loss	0.593463	0.0620438
102	R6D	0.538285303082855	0.0830774847743199	0.538942	-3.6747950253857695	5.0	18.781256693587288	1.08954086731621	NA	NA	88.44	NaN		Total-loss	0.761808	0.0620438
103	R6E	0.534504472348466	0.071139879000566	0.538942	-3.6747950253857695	5.0	18.781256693587288	1.08954086731621	NA	NA	88.44	NaN		Total-loss	0.731034	0.0620438
104	R6F	0.738604223757701	0.0504256310355537	0.538942	-4.25965777978584	2.5706896551723624	18.781256693587288	1.08954086731621	NA	NA	88.44	NaN		Total-loss	0.741466	0.0620438
105	R6G	0.357944193903617	0.0983793639550045	0.538942	-4.25965777978584	4.865057471264318	18.781256693587288	1.08954086731621	NA	NA	88.44	NaN		Total-loss	0.73475	0.0620438
106	R6H	0.763559515805278	0.0526420861953996	0.538942	-3.6747950253857695	3.2879310344827606	18.781256693587288	1.08954086731621	NA	NA	88.44	NaN		Total-loss	0.713777	0.0620438
107	R6I	0.397810312671119	0.104899419853456	0.538942	-3.842993146607641	2.2427586206896226	18.781256693587288	1.08954086731621	NA	NA	88.44	NaN		Total-loss	0.761832	0.0620438
108	R6K	1.20054108007445	0.0757871459174952	0.538942	-0.7288516471820309	2.148735632183877	18.781256693587288	1.08954086731621	NA	NA	88.44	NaN		Total-loss	0.151364	0.0620438
109	R6L	0.801097356673921	0.0661417346389921	0.538942	-3.842993146607641	1.4705747126436368	18.781256693587288	1.08954086731621	NA	NA	88.44	NaN		Total-loss	0.700435	0.0620438
110	R6M	0.814103962537998	0.0602605476890003	0.538942	-3.842993146607641	1.579540229885027	18.781256693587288	1.08954086731621	NA	NA	88.44	NaN		Total-loss	0.744391	0.0620438
111	R6N	0.416803637178424	0.0713408412301654	0.538942	-3.32985486807581	3.2790804597700918	18.781256693587288	1.08954086731621	NA	NA	88.44	NaN		Total-loss	0.598351	0.0620438
112	R6P	0.677791447612887	0.0451582025346706	0.538942	-4.25965777978584	5.0	18.781256693587288	1.08954086731621	NA	NA	88.44	NaN		Total-loss	0.709765	0.0620438
113	R6Q	0.623965700810814	0.0696305538662519	0.538942	-2.50607814800965	1.8864367816091732	18.781256693587288	1.08954086731621	NA	NA	88.44	NaN		Total-loss	0.530454	0.0620438
114	R6=			0.538942			18.781256693587288	1.08954086731621	NA	NA	88.44	NaN		Total-loss		0.0620438
115	R6S	0.490598609208334	0.0725036426898914	0.538942	-2.52422514397091	3.956091954022976	18.781256693587288	1.08954086731621	NA	NA	88.44	NaN	7.958619789860679e-06	Total-loss	0.702651	0.0620438
116	R6T	0.363156485618228	0.0962527633094912	0.538942	-3.7211265537146496	4.040229885057456	18.781256693587288	1.08954086731621	NA	NA	88.44	NaN		Total-loss	0.707921	0.0620438
117	R6V	0.538942289543807	0.0859814634195637	0.538942	-3.3081291680748794	1.7291954022988094	18.781256693587288	1.08954086731621	NA	NA	88.44	NaN		Total-loss	0.761516	0.0620438
118	R6W	0.340770346734525	0.085504836302402	0.538942	-4.25965777978584	3.377586206896551	18.781256693587288	1.08954086731621	NA	NA	88.44	NaN		Total-loss	0.729396	0.0620438
119	R6Y	0.592266149848156	0.0885881425185884	0.538942	-4.25965777978584	3.099999999999977	18.781256693587288	1.08954086731621	NA	NA	88.44	NaN		Total-loss	0.696346	0.0620438
120	F7A	0.175675377248194	0.0952484468676578	0.275687	-1.71814202925049	4.466206896551802	17.814072290016934	1.08954086731621	NA	NA	87.46	NaN		Total-loss	0.582859	0.0458333
121	F7C	0.391268023930964	0.0690862948359111	0.275687	-1.3967156838891102	3.8908045977012176	17.814072290016934	1.08954086731621	NA	NA	87.46	NaN		Total-loss	0.403922	0.0458333
122	F7D	0.383750084745424	0.0933914386277362	0.275687	-3.59265360190729	4.821379310344896	17.814072290016934	1.08954086731621	NA	NA	87.46	NaN		Total-loss	0.68769	0.0458333
123	F7E	0.367385595212583	0.0824372821364183	0.275687	-3.59265360190729	5.0	17.814072290016934	1.08954086731621	NA	NA	87.46	NaN		Total-loss	0.759904	0.0458333
124	F7=			0.275687			17.814072290016934	1.08954086731621	NA	NA	87.46	NaN		Total-loss		0.0458333
125	F7G	0.311760656282445	0.10721815422797	0.275687	-3.90615360460162	5.0	17.814072290016934	1.08954086731621	NA	NA	87.46	NaN		Total-loss	0.74927	0.0458333
126	F7H	0.680217400138917	0.0608996552929609	0.275687	-3.59265360190729	2.4620689655173025	17.814072290016934	1.08954086731621	NA	NA	87.46	NaN		Total-loss	0.731541	0.0458333
127	F7I	0.275687206991766	0.0970978848073779	0.275687	-2.09753911137907	2.6470114942529257	17.814072290016934	1.08954086731621	NA	NA	87.46	NaN		Total-loss	0.711708	0.0458333
128	F7K	0.0201974753720649	0.0415769550738301	0.275687	-3.1103112661102097	4.540114942528817	17.814072290016934	1.08954086731621	NA	NA	87.46	NaN		Total-loss	0.785017	0.0458333
129	F7L	0.369137122689398	0.0865840263543884	0.275687	-2.2898639114637	2.1220689655173186	17.814072290016934	1.08954086731621	NA	NA	87.46	NaN		Total-loss	0.634044	0.0458333
130	F7M	0.806794722903134	0.0416133524603541	0.275687	-3.24908792246484	2.6600000000000583	17.814072290016934	1.08954086731621	NA	NA	87.46	NaN		Total-loss	0.769515	0.0458333
131	F7N	0.19783683278671	0.0947823294361038	0.275687	-3.59265360190729	3.74724137931041	17.814072290016934	1.08954086731621	NA	NA	87.46	NaN		Total-loss	0.75559	0.0458333
132	F7P	0.110955552653155	0.0784185108498306	0.275687	-3.90615360460162	5.0	17.814072290016934	1.08954086731621	NA	NA	87.46	NaN		Total-loss	0.740235	0.0458333
133	F7Q	0.154596788072289	0.0953691626955849	0.275687	-3.59265360190729	4.1710344827587	17.814072290016934	1.08954086731621	NA	NA	87.46	NaN		Total-loss	0.755565	0.0458333
134	F7R	-0.0085251182982627	0.0195662055522089	0.275687	-3.7083571251570295	3.245517241379401	17.814072290016934	1.08954086731621	NA	NA	87.46	NaN		Total-loss	0.738505	0.0458333
135	F7S	0.14971455036423	0.0956583155199915	0.275687	-1.3739473023376	4.565977011494323	17.814072290016934	1.08954086731621	NA	NA	87.46	NaN		Total-loss	0.337345	0.0458333
136	F7T	0.100078399572319	0.0739002287753445	0.275687	-1.39694311204691	4.531034482758709	17.814072290016934	1.08954086731621	NA	NA	87.46	NaN		Total-loss	0.349841	0.0458333
137	F7V	0.213468982637847	0.0991020733519647	0.275687	-3.24908792246484	2.512873563218452	17.814072290016934	1.08954086731621	NA	NA	87.46	NaN		Total-loss	0.736459	0.0458333
138	F7W	0.669381714728391	0.0538712091990928	0.275687	-2.48995626091065	2.448620689655264	17.814072290016934	1.08954086731621	NA	NA	87.46	NaN		Total-loss	0.737609	0.0458333
139	F7Y	0.868517653997519	0.0560632322423202	0.275687	-0.8932223940205941	0.946321839080532	17.814072290016934	1.08954086731621	NA	NA	87.46	NaN		Total-loss	0.218238	0.0458333
140	N8A	0.100587024624693	0.079018158361454	0.0529766	-2.12368653201047	1.9840229885056917	15.290313174224954	1.08954086731621	NA	NA	83.77	NaN		WT-like	0.458115	0.0564103
141	N8C	0.150781973152415	0.088394075204765	0.0529766	-3.00945340005068	1.9019540229884304	15.290313174224954	1.08954086731621	NA	NA	83.77	NaN		WT-like	0.716003	0.0564103
142	N8D	0.840463539380548	0.0610471209215449	0.0529766	-1.33100614507356	0.5763218390804218	15.290313174224954	1.08954086731621	NA	NA	83.77	NaN		WT-like	0.698759	0.0564103
143	N8E	0.611149282704826	0.0725402321254143	0.0529766	-1.41999737873519	1.5402298850574034	15.290313174224954	1.08954086731621	NA	NA	83.77	NaN		WT-like	0.51819	0.0564103
144	N8F	-0.0269517214158918	0.0130817054403902	0.0529766	-3.92367528861951	0.227126436781596	15.290313174224954	1.08954086731621	NA	NA	83.77	NaN		WT-like	0.696352	0.0564103
145	N8G	0.473997378279471	0.0805768516212422	0.0529766	-1.98132419983962	2.5264367816091453	15.290313174224954	1.08954086731621	NA	NA	83.77	NaN		WT-like	0.409581	0.0564103
146	N8H	0.0859837215188047	0.0805015784683283	0.0529766	-2.4484220872285096	0.1173563218390495	15.290313174224954	1.08954086731621	NA	NA	83.77	NaN		WT-like	0.726366	0.0564103
147	N8I	-0.0199433185608949	0.0169160780222958	0.0529766	-2.2582594356421404	2.421724137931004	15.290313174224954	1.08954086731621	NA	NA	83.77	NaN	2.0288270388229987e-05	WT-like	0.513945	0.0564103
148	N8K	0.0510021068281518	0.0556577105710063	0.0529766	-3.05097143987854	0.878390804597681	15.290313174224954	1.08954086731621	NA	NA	83.77	NaN		WT-like	0.681779	0.0564103
149	N8L	0.0008271596780798	0.04053132434369	0.0529766	-3.37765290079459	1.3211494252873466	15.290313174224954	1.08954086731621	NA	NA	83.77	NaN		WT-like	0.756489	0.0564103
150	N8M			0.0529766	-3.37765290079459	1.2759770114942135	15.290313174224954	1.08954086731621	NA	NA	83.77	NaN		WT-like	0.768452	0.0564103
151	N8=			0.0529766			15.290313174224954	1.08954086731621	NA	NA	83.77	NaN		WT-like		0.0564103
152	N8P	-0.0192460179695195	0.0148105059166569	0.0529766	-3.92367528861951	5.0	15.290313174224954	1.08954086731621	NA	NA	83.77	NaN		WT-like	0.687231	0.0564103
153	N8Q	0.310440674752593	0.0868447764707491	0.0529766	-2.4484220872285096	1.142298850574646	15.290313174224954	1.08954086731621	NA	NA	83.77	NaN		WT-like	0.453744	0.0564103
154	N8R	-0.0185205160691546	0.0235979217472481	0.0529766	-3.61540468041924	0.8688505747126141	15.290313174224954	1.08954086731621	NA	NA	83.77	NaN		WT-like	0.579163	0.0564103
155	N8S	0.22976442950358	0.101003712056244	0.0529766	-1.82983106266601	1.988620689655112	15.290313174224954	1.08954086731621	NA	NA	83.77	NaN	6.993100214458536e-06	WT-like	0.330829	0.0564103
156	N8T	-0.0169763826356212	0.0215743978061896	0.0529766	-1.9754370602171296	2.853908045976954	15.290313174224954	1.08954086731621	NA	NA	83.77	NaN	5.072070999744371e-06	WT-like	0.612379	0.0564103
157	N8V	-0.0249492417549964	0.0169450912033586	0.0529766	-3.37765290079459	1.6808045977011024	15.290313174224954	1.08954086731621	NA	NA	83.77	NaN		WT-like	0.719677	0.0564103
158	N8W			0.0529766	-3.92367528861951	0.3237931034482506	15.290313174224954	1.08954086731621	NA	NA	83.77	NaN		WT-like	0.729473	0.0564103
159	N8Y	0.0529766247171699	0.0653005324038032	0.0529766	-3.92367528861951	0.5141379310344255	15.290313174224954	1.08954086731621	NA	NA	83.77	NaN		WT-like	0.47925	0.0564103
160	S9A	0.575864416077835	0.0777001619326745	0.543311	-1.37851320688863	0.5332183908046381	13.161293994028046	1.08954086731621	0.84925	0.02812	82.45	NaN	3.979049779445632e-06	Total-loss	0.349084	0.0709677
161	S9C	0.490771811453569	0.0770623175031712	0.543311	-2.47529714078754	1.0849425287356935	13.161293994028046	1.08954086731621	0.88054	0.0594	82.45	NaN		Total-loss	0.500842	0.0709677
162	S9D	0.765493490598078	0.0622858280829179	0.543311	-1.8248477799322096	3.1895402298851128	13.161293994028046	1.08954086731621	0.69645	-0.12468	82.45	NaN		Total-loss	0.583476	0.0709677
163	S9E	0.737073726875673	0.0516022735476607	0.543311	-1.68865337627096	5.0	13.161293994028046	1.08954086731621	0.72493	-0.0962	82.45	NaN		Total-loss	0.622992	0.0709677
164	S9F	0.475893924778317	0.084404109996278	0.543311	-3.8948166288581496	5.0	13.161293994028046	1.08954086731621	0.89559	0.07446	82.45	NaN		Total-loss	0.716611	0.0709677
165	S9G	0.555424369310654	0.087966754837539	0.543311	-1.83401242726593	2.019425287356395	13.161293994028046	1.08954086731621	0.77632	-0.04481	82.45	NaN		Total-loss	0.31708	0.0709677
166	S9H	0.611756206154365	0.0706029396759153	0.543311	-2.89445867523504	2.86494252873568	13.161293994028046	1.08954086731621	0.83191	0.01078	82.45	NaN		Total-loss	0.637749	0.0709677
167	S9I	0.0150664242670109	0.0355678024049787	0.543311	-2.8629061870669705	2.7918390804598467	13.161293994028046	1.08954086731621	0.90334	0.08221	82.45	NaN		Total-loss	0.516741	0.0709677
168	S9K	0.367265923622796	0.0828270233073246	0.543311	-2.0141719808020904	5.0	13.161293994028046	1.08954086731621	0.81231	-0.00882	82.45	NaN		Total-loss	0.415234	0.0709677
169	S9L	0.436663582943811	0.0605029223123875	0.543311	-1.27557277187433	5.0	13.161293994028046	1.08954086731621	0.8961	0.07496	82.45	NaN		Total-loss	0.233831	0.0709677
170	S9M	0.590936291051966	0.0664828774720632	0.543311	-2.8629061870669705	3.839195402298911	13.161293994028046	1.08954086731621	0.87348	0.05235	82.45	NaN		Total-loss	0.656938	0.0709677
171	S9N	0.890917329956875	0.0586742943758696	0.543311	-1.70188823806725	1.4009195402299752	13.161293994028046	1.08954086731621	0.78457	-0.03656	82.45	NaN		Total-loss	0.296475	0.0709677
172	S9P	-0.0252836615335538	0.0167876666726314	0.543311	-2.2865291630956297	5.0	13.161293994028046	1.08954086731621	0.796	-0.02513	82.45	NaN		Total-loss	0.371171	0.0709677
173	S9Q	0.58462306818833	0.0696435386753984	0.543311	-1.52096730442042	2.0652873563219	13.161293994028046	1.08954086731621	0.809	-0.01213	82.45	NaN		Total-loss	0.284961	0.0709677
174	S9R	0.306765007709692	0.0978570379076273	0.543311	-1.90082849459647	5.0	13.161293994028046	1.08954086731621	0.83202	0.01089	82.45	NaN		Total-loss	0.391329	0.0709677
175	S9=			0.543311			13.161293994028046	1.08954086731621	0.82113	0	82.45	NaN		Total-loss		0.0709677
176	S9T	0.654550432111698	0.0467384470264614	0.543311	-1.23763932213446	0.0	13.161293994028046	1.08954086731621	0.82273	0.0016	82.45	NaN		Total-loss	0.303364	0.0709677
177	S9V	0.0224031730875485	0.0445935736700821	0.543311	-1.81827434020707	2.2522988505747943	13.161293994028046	1.08954086731621	0.88673	0.0656	82.45	NaN		Total-loss	0.489111	0.0709677
178	S9W	0.243370436843698	0.111479596364587	0.543311	-3.8948166288581496	5.0	13.161293994028046	1.08954086731621	0.9009	0.07977	82.45	NaN		Total-loss	0.661266	0.0709677
179	S9Y	0.543310623233976	0.0800969651321118	0.543311	-3.8948166288581496	5.0	13.161293994028046	1.08954086731621	0.88823	0.0671	82.45	NaN		Total-loss	0.67617	0.0709677
180	S10A	0.820074457825587	0.194303691203486	0.820074	-1.22335561932206	0.4805747126436043	13.106005388830845	1.08954086731621	0.65182	0.04778	81.33	NaN		Functional site	0.414318	0.187097
181	S10C	0.94557764074708	0.0497061138739682	0.820074	-1.07316412633003	0.258620689655094	13.106005388830845	1.08954086731621	0.71009	0.10605	81.33	NaN		Functional site	0.539275	0.187097
182	S10D	0.77827880165875	0.036374135465977	0.820074	-1.40213776654175	0.1889655172413015	13.106005388830845	1.08954086731621	0.4326	-0.17144	81.33	NaN		Functional site	0.226566	0.187097
183	S10E	0.685959626300603	0.0509269070927676	0.820074	-1.38493849123214	0.0355172413792545	13.106005388830845	1.08954086731621	0.46689	-0.13715	81.33	NaN		Functional site	0.30071	0.187097
184	S10F	0.907568207338038	0.0594228054730903	0.820074	-3.34445847463036	0.0	13.106005388830845	1.08954086731621	0.74028	0.13624	81.33	NaN		Functional site	0.606723	0.187097
185	S10G	0.601374114886899	0.0607746602251514	0.820074	-0.701563706486073	1.3034482758619812	13.106005388830845	1.08954086731621	0.53561	-0.06844	81.33	NaN		Functional site	0.131347	0.187097
186	S10H	1.05593196130579	0.0379780056452536	0.820074	-2.4680431795303703	0.0	13.106005388830845	1.08954086731621	0.62187	0.01783	81.33	NaN		Functional site	0.423223	0.187097
187	S10I	0.438552065004103	0.0604477770060884	0.820074	-2.99389235659036	0.0	13.106005388830845	1.08954086731621	0.75644	0.1524	81.33	NaN		Functional site	0.591657	0.187097
188	S10K	0.490723893187786	0.0954490341249704	0.820074	-2.1871602469461	1.3849425287355512	13.106005388830845	1.08954086731621	0.58987	-0.01417	81.33	NaN		Functional site	0.497882	0.187097
189	S10L	0.385248206005652	0.0694483617444893	0.820074	-2.42604175134873	0.0	13.106005388830845	1.08954086731621	0.74133	0.13729	81.33	NaN		Functional site	0.548289	0.187097
190	S10M	0.973899560619885	0.0445702761830626	0.820074	-2.99389235659036	0.0	13.106005388830845	1.08954086731621	0.69645	0.0924	81.33	NaN		Functional site	0.545674	0.187097
191	S10N	1.01438191722216	0.0470075383461995	0.820074	-0.793668665630407	0.0	13.106005388830845	1.08954086731621	0.54755	-0.05649	81.33	NaN		Functional site	0.126306	0.187097
192	S10P	0.845546549196157	0.0760041371358098	0.820074	-3.34445847463036	0.0	13.106005388830845	1.08954086731621	0.56459	-0.03946	81.33	NaN		Functional site	0.534556	0.187097
193	S10Q	0.75994016447105	0.0573142078979868	0.820074	-1.41602880699123	0.0	13.106005388830845	1.08954086731621	0.58464	-0.0194	81.33	NaN		Functional site	0.401344	0.187097
194	S10R	0.438241219294944	0.0840787112370115	0.820074	-1.62094672916246	1.2925287356321191	13.106005388830845	1.08954086731621	0.62206	0.01802	81.33	NaN		Functional site	0.472153	0.187097
195	S10=			0.820074			13.106005388830845	1.08954086731621	0.60404	0	81.33	NaN		Functional site		0.187097
196	S10T	0.892827603164976	0.0545823411827781	0.820074	-2.20654660519724	0.0	13.106005388830845	1.08954086731621	0.60665	0.00261	81.33	NaN		Functional site	0.558529	0.187097
197	S10V	0.545703860795634	0.0589295416229987	0.820074	-2.99389235659036	0.0	13.106005388830845	1.08954086731621	0.72233	0.11829	81.33	NaN		Functional site	0.473159	0.187097
198	S10W	0.922559933975298	0.062061221465891	0.820074	-3.34445847463036	0.0	13.106005388830845	1.08954086731621	0.7513	0.14725	81.33	NaN		Functional site	0.509345	0.187097
199	S10Y	1.05407184185928	0.060738002613198	0.820074	-3.34445847463036	0.0	13.106005388830845	1.08954086731621	0.72535	0.12131	81.33	NaN		Functional site	0.469411	0.187097
200	H11A	0.672934417939488	0.0703185710928509	0.658083	-1.61623938003035	1.5883908045976969	13.701265642577841	1.08954086731621	0.46032	0.03197	82.97	NaN		WT-like	0.270334	0.0714286
201	H11C	0.649622024615217	0.0587502326146795	0.658083	-2.01550565534027	1.251954022988512	13.701265642577841	1.08954086731621	0.52741	0.09905	82.97	NaN		WT-like	0.402503	0.0714286
202	H11D	0.658082903439839	0.0651737267994001	0.658083	-0.7257488974923051	1.6331034482758715	13.701265642577841	1.08954086731621	0.25782	-0.17053	82.97	NaN		WT-like	0.205491	0.0714286
203	H11E	0.7173941608775	0.0698233054550722	0.658083	-1.23733670427836	2.4208045977011405	13.701265642577841	1.08954086731621	0.28522	-0.14313	82.97	NaN		WT-like	0.214376	0.0714286
204	H11F	0.566022665527116	0.0676374329111157	0.658083	-3.308933071728509	0.0	13.701265642577841	1.08954086731621	0.56497	0.13662	82.97	NaN		WT-like	0.495588	0.0714286
205	H11G	0.384975858041932	0.101520838324788	0.658083	-2.54315497479935	3.413103448275832	13.701265642577841	1.08954086731621	0.34447	-0.08388	82.97	NaN		WT-like	0.293124	0.0714286
206	H11=			0.658083			13.701265642577841	1.08954086731621	0.42835	0	82.97	NaN		WT-like		0.0714286
207	H11I	0.726909190059092	0.0749795185378905	0.658083	-1.87220207878931	0.0470114942528856	13.701265642577841	1.08954086731621	0.58593	0.15758	82.97	NaN		WT-like	0.27299	0.0714286
208	H11K	0.550092515114115	0.0767370851722405	0.658083	-1.68475303133969	1.054252873563195	13.701265642577841	1.08954086731621	0.39588	-0.03247	82.97	NaN		WT-like	0.239588	0.0714286
209	H11L	0.498296366142757	0.0749207143246958	0.658083	-1.86693381615838	0.8177011494252651	13.701265642577841	1.08954086731621	0.56631	0.13796	82.97	NaN		WT-like	0.207052	0.0714286
210	H11M	0.539190319851223	0.0904641606766604	0.658083	-2.29871438211644	0.9122988505746747	13.701265642577841	1.08954086731621	0.51108	0.08273	82.97	NaN		WT-like	0.466188	0.0714286
211	H11N	0.688872064340668	0.0659543634569444	0.658083	-1.20779776487487	0.979655172413783	13.701265642577841	1.08954086731621	0.35542	-0.07293	82.97	NaN		WT-like	0.232131	0.0714286
212	H11P	0.495368546325994	0.0817239129485094	0.658083	-1.19679005915058	5.0	13.701265642577841	1.08954086731621	0.37138	-0.05697	82.97	NaN		WT-like	0.162795	0.0714286
213	H11Q	0.70892790973311	0.0498905151228456	0.658083	-1.38249644513601	1.394367816091964	13.701265642577841	1.08954086731621	0.39073	-0.03762	82.97	NaN		WT-like	0.191222	0.0714286
214	H11R	0.631804327738966	0.0683746909752121	0.658083	-1.61530940794413	0.358390804597694	13.701265642577841	1.08954086731621	0.42855	0.0002	82.97	NaN		WT-like	0.196221	0.0714286
215	H11S	0.734546792644044	0.0721143057937893	0.658083	-1.55214922208202	1.618045977011468	13.701265642577841	1.08954086731621	0.41005	-0.0183	82.97	NaN		WT-like	0.238282	0.0714286
216	H11T	0.87266502090391	0.0629981206085346	0.658083	-1.50555688138585	0.8059770114942464	13.701265642577841	1.08954086731621	0.4127	-0.01565	82.97	NaN		WT-like	0.153387	0.0714286
217	H11V	0.778686921387075	0.0582344367431699	0.658083	-3.0238932322760803	0.0	13.701265642577841	1.08954086731621	0.54239	0.11404	82.97	NaN		WT-like	0.403436	0.0714286
218	H11W	0.654741950272082	0.0671659085523481	0.658083	-3.308933071728509	0.0	13.701265642577841	1.08954086731621	0.57919	0.15084	82.97	NaN		WT-like	0.386176	0.0714286
219	H11Y	0.826433688497849	0.0635506050076212	0.658083	-1.58418905999889	0.0	13.701265642577841	1.08954086731621	0.54613	0.11778	82.97	NaN		WT-like	0.203882	0.0714286
220	G12A	1.07695091413825	0.0444054186327223	0.702255	-1.31664034658544	0.7141379310344527	18.42598443108032	1.08954086731621	0.26279	0.08272	84.74	NaN		Total-loss	0.28283	0
221	G12C	0.808929410845866	0.0663068692255472	0.702255	-0.9380416816594308	4.182413793103442	18.42598443108032	1.08954086731621	0.31805	0.13798	84.74	NaN		Total-loss	0.228765	0
222	G12D	0.688363656307027	0.0722352005518786	0.702255	-2.15276914721666	5.0	18.42598443108032	1.08954086731621	0.12677	-0.0533	84.74	NaN		Total-loss	0.585588	0
223	G12E	0.885221494922789	0.0575634342906906	0.702255	-1.2952614112495802	5.0	18.42598443108032	1.08954086731621	0.14292	-0.03714	84.74	NaN		Total-loss	0.332478	0
224	G12F	0.588104614930428	0.0789257259577753	0.702255	-3.77332285348657	5.0	18.42598443108032	1.08954086731621	0.3518	0.17173	84.74	NaN		Total-loss	0.548101	0
225	G12=			0.702255			18.42598443108032	1.08954086731621	0.18006	0	84.74	NaN		Total-loss		0
226	G12H	0.877808369095783	0.0548188602595849	0.702255	-2.92177225079704	5.0	18.42598443108032	1.08954086731621	0.23847	0.05841	84.74	NaN		Total-loss	0.57491	0
227	G12I	0.529474700312337	0.0892620272298503	0.702255	-3.21073399119703	5.0	18.42598443108032	1.08954086731621	0.37161	0.19154	84.74	NaN		Total-loss	0.372125	0
228	G12K	0.828836796655485	0.0649604469319864	0.702255	-2.01035707123051	5.0	18.42598443108032	1.08954086731621	0.21498	0.03492	84.74	NaN		Total-loss	0.2515	0
229	G12L	0.545767441906035	0.0646045790001065	0.702255	-2.6879724743933098	5.0	18.42598443108032	1.08954086731621	0.35304	0.17298	84.74	NaN		Total-loss	0.506221	0
230	G12M	0.653121499492987	0.0806673137744522	0.702255	-1.9234121582528896	5.0	18.42598443108032	1.08954086731621	0.30404	0.12397	84.74	NaN		Total-loss	0.36806	0
231	G12N	0.651922566570595	0.0683414986135539	0.702255	-1.57346075353785	5.0	18.42598443108032	1.08954086731621	0.18728	0.00721	84.74	NaN		Total-loss	0.210968	0
232	G12P	0.890653029126722	0.0767992430216742	0.702255	-1.98965302397239	2.8001149425286957	18.42598443108032	1.08954086731621	0.19801	0.01795	84.74	NaN		Total-loss	0.303763	0
233	G12Q	0.940283365935325	0.0421687943845364	0.702255	-1.7226784091579102	5.0	18.42598443108032	1.08954086731621	0.21136	0.0313	84.74	NaN		Total-loss	0.320631	0
234	G12R	0.605888297357188	0.0567284932869991	0.702255	-2.31183000826853	5.0	18.42598443108032	1.08954086731621	0.23862	0.05855	84.74	NaN		Total-loss	0.40286	0
235	G12S	0.948069418099717	0.0420257017527007	0.702255	-0.9446717785061328	2.38287356321839	18.42598443108032	1.08954086731621	0.22509	0.04503	84.74	NaN		Total-loss	0.174833	0
236	G12T	0.855301700398597	0.0611261467041461	0.702255	-1.2603206543493302	4.177241379310356	18.42598443108032	1.08954086731621	0.227	0.04694	84.74	NaN		Total-loss	0.212533	0
237	G12V	0.688364850672105	0.0760371397939276	0.702255	-1.9546448346144	5.0	18.42598443108032	1.08954086731621	0.33126	0.15119	84.74	NaN		Total-loss	0.245907	0
238	G12W	0.400622628008604	0.0595052553589991	0.702255	-3.77332285348657	5.0	18.42598443108032	1.08954086731621	0.36516	0.1851	84.74	NaN		Total-loss	0.532497	0
239	G12Y	0.702254852256637	0.0414190073097985	0.702255	-2.80739099042521	5.0	18.42598443108032	1.08954086731621	0.3346	0.15454	84.74	NaN		Total-loss	0.355141	0
240	F13A	0.378096923014518	0.0650520981656121	0.422469	-3.138724034893729	3.3981609195402123	15.575232229700868	3.73743997604709	0.0724	-0.03381	86.57	NaN		Total-loss	0.50155	0.0541667
241	F13C	0.42233463526553	0.048398695574216	0.422469	-2.08555287709713	3.3439080459769706	15.575232229700868	3.73743997604709	0.09265	-0.01356	86.57	NaN		Total-loss	0.562885	0.0541667
242	F13D	0.249000281870431	0.073095071437537	0.422469	-3.10113227724207	3.174137931034458	15.575232229700868	3.73743997604709	0.03081	-0.0754	86.57	NaN		Total-loss	0.598172	0.0541667
243	F13E	0.553272462456635	0.0642008382744015	0.422469	-3.10113227724207	2.9219540229885115	15.575232229700868	3.73743997604709	0.03522	-0.07098	86.57	NaN		Total-loss	0.407758	0.0541667
244	F13=			0.422469			15.575232229700868	3.73743997604709	0.10621	0	86.57	NaN		Total-loss		0.0541667
245	F13G	-0.0234488276442343	0.0179865233898917	0.422469	-3.68653666005578	4.309770114942516	15.575232229700868	3.73743997604709	0.04588	-0.06033	86.57	NaN		Total-loss	0.562518	0.0541667
246	F13H	0.320895049487297	0.0947478622136651	0.422469	-2.46896958194144	1.9967816091953583	15.575232229700868	3.73743997604709	0.06416	-0.04204	86.57	NaN		Total-loss	0.606615	0.0541667
247	F13I	0.847386725999758	0.0666299143596282	0.422469	-0.7331236624008121	1.681724137931018	15.575232229700868	3.73743997604709	0.11463	0.00843	86.57	NaN		Total-loss	0.128944	0.0541667
248	F13K	0.0054195194179825	0.0405382066759096	0.422469	-3.68653666005578	2.922413793103417	15.575232229700868	3.73743997604709	0.05657	-0.04964	86.57	NaN		Total-loss	0.577121	0.0541667
249	F13L	0.422469224229029	0.0735666032646802	0.422469	-1.01082150747342	1.0608045977011542	15.575232229700868	3.73743997604709	0.10673	0.00052	86.57	NaN		Total-loss	0.19161	0.0541667
250	F13M	0.859580364918814	0.0740024397186386	0.422469	-1.07707272961794	1.9277011494252565	15.575232229700868	3.73743997604709	0.0873	-0.01891	86.57	NaN		Total-loss	0.507093	0.0541667
251	F13N	0.0386078968908985	0.0313474834550092	0.422469	-2.60015108467971	3.5762068965516787	15.575232229700868	3.73743997604709	0.04803	-0.05818	86.57	NaN		Total-loss	0.527683	0.0541667
252	F13P	-0.0278565131446332	0.0223996416331075	0.422469	-3.68653666005578	3.806206896551728	15.575232229700868	3.73743997604709	0.05128	-0.05492	86.57	NaN		Total-loss	0.523145	0.0541667
253	F13Q	0.69204439465017	0.0811193161110869	0.422469	-2.2590099447481604	2.533218390804596	15.575232229700868	3.73743997604709	0.05543	-0.05078	86.57	NaN		Total-loss	0.453323	0.0541667
254	F13R	0.120599840569367	0.0572136452734884	0.422469	-3.68653666005578	2.5625287356321693	15.575232229700868	3.73743997604709	0.06421	-0.042	86.57	NaN		Total-loss	0.442903	0.0541667
255	F13S	0.522399880858124	0.0405619807320569	0.422469	-3.138724034893729	3.627816091954012	15.575232229700868	3.73743997604709	0.05979	-0.04641	86.57	NaN		Total-loss	0.548862	0.0541667
256	F13T	0.674075391432271	0.0752269488966189	0.422469	-2.1508679148651	2.963218390804595	15.575232229700868	3.73743997604709	0.06041	-0.04579	86.57	NaN		Total-loss	0.368737	0.0541667
257	F13V	0.679818330310055	0.06011797298962	0.422469	-0.646949884805756	1.570000000000012	15.575232229700868	3.73743997604709	0.09784	-0.00837	86.57	NaN		Total-loss	0.132694	0.0541667
258	F13W	0.724354354262404	0.0689163890992909	0.422469	-2.45644970062926	1.1537931034482771	15.575232229700868	3.73743997604709	0.11185	0.00564	86.57	NaN		Total-loss	0.569434	0.0541667
259	F13Y	0.925274078980038	0.043752537655628	0.422469	-1.7121210958368898	0.956781609195384	15.575232229700868	3.73743997604709	0.09918	-0.00703	86.57	NaN		Total-loss	0.341327	0.0541667
260	P14A	0.571541562931264	0.192666554722556	0.324947	-0.8419227568445959	1.3428735632183637	10.176052365226434	3.73743997604709	0.09141	0.02627	89.57	NaN		WT-like	0.206552	0.27673
261	P14C	0.250677270052343	0.0817411836442192	0.324947	-1.2878165092756202	1.5182758620689465	10.176052365226434	3.73743997604709	0.11632	0.05117	89.57	NaN		WT-like	0.437588	0.27673
262	P14D	0.0225460289106971	0.0435025695795622	0.324947	-2.26130328741573	1.7979310344827386	10.176052365226434	3.73743997604709	0.03936	-0.02578	89.57	NaN		WT-like	0.602272	0.27673
263	P14E	0.364760833945221	0.0974157631863177	0.324947	-1.9568657340521896	1.7948275862069238	10.176052365226434	3.73743997604709	0.04495	-0.02019	89.57	NaN		WT-like	0.642056	0.27673
264	P14F	0.228617508338355	0.0970590817318464	0.324947	-3.78730942846003	1.778045977011474	10.176052365226434	3.73743997604709	0.13283	0.06769	89.57	NaN		WT-like	0.687075	0.27673
265	P14G	0.504048941739424	0.0912819680337556	0.324947	-3.78730942846003	2.723908045976996	10.176052365226434	3.73743997604709	0.05836	-0.00678	89.57	NaN		WT-like	0.650735	0.27673
266	P14H	0.430353060610435	0.0781472492506496	0.324947	-2.1856754181456	1.792758620689679	10.176052365226434	3.73743997604709	0.0812	0.01606	89.57	NaN		WT-like	0.572752	0.27673
267	P14I	0.0540167439507339	0.0527136305612186	0.324947	-1.49029500276502	1.203793103448271	10.176052365226434	3.73743997604709	0.14303	0.07789	89.57	NaN		WT-like	0.554561	0.27673
268	P14K	0.638129139682779	0.0639358249825148	0.324947	-2.40057357184022	1.2235632183908025	10.176052365226434	3.73743997604709	0.07174	0.0066	89.57	NaN		WT-like	0.63218	0.27673
269	P14L	0.0762749648559137	0.0589066803854061	0.324947	-1.74005289122376	0.6399999999999982	10.176052365226434	3.73743997604709	0.13346	0.06831	89.57	NaN		WT-like	0.419339	0.27673
270	P14M	0.318230607379168	0.0873856112713325	0.324947	-2.85234642631192	0.987701149425296	10.176052365226434	3.73743997604709	0.10976	0.04462	89.57	NaN		WT-like	0.690649	0.27673
271	P14N	0.242130087458277	0.0961454999667688	0.324947	-1.8073629079595	1.3534482758620534	10.176052365226434	3.73743997604709	0.06106	-0.00408	89.57	NaN		WT-like	0.464623	0.27673
272	P14=			0.324947			10.176052365226434	3.73743997604709	0.06514	0	89.57	NaN		WT-like		0.27673
273	P14Q	0.433248764556498	0.0668218264298195	0.324947	-1.76416475284853	0.2948275862069028	10.176052365226434	3.73743997604709	0.07032	0.00518	89.57	NaN		WT-like	0.384544	0.27673
274	P14R	0.625832483092242	0.0718191397338047	0.324947	-2.82341671396003	0.9794252873563172	10.176052365226434	3.73743997604709	0.08126	0.01612	89.57	NaN		WT-like	0.705333	0.27673
275	P14S	0.468762068356443	0.0664304152234215	0.324947	-1.20858623339462	1.5622988505746978	10.176052365226434	3.73743997604709	0.07577	0.01063	89.57	NaN	6.980319994909222e-06	WT-like	0.279052	0.27673
276	P14T	0.344215327853524	0.0626051606358113	0.324947	-1.18517396472118	1.2548275862068607	10.176052365226434	3.73743997604709	0.07654	0.0114	89.57	NaN		WT-like	0.298812	0.27673
277	P14V	0.156519622493428	0.0798820064948074	0.324947	-1.31718341405871	1.2716091954022846	10.176052365226434	3.73743997604709	0.12265	0.05751	89.57	NaN		WT-like	0.300569	0.27673
278	P14W	0.271818057468854	0.0837747199209122	0.324947	-3.78730942846003	1.2319540229885144	10.176052365226434	3.73743997604709	0.13967	0.07452	89.57	NaN		WT-like	0.672388	0.27673
279	P14Y	0.324946653886628	0.0838727072056964	0.324947	-3.78730942846003	1.3427586206896571	10.176052365226434	3.73743997604709	0.12428	0.05914	89.57	NaN		WT-like	0.672702	0.27673
280	V15A	-0.0060570415504335	0.0410911363227019	-0.012462	-3.86084161545187	2.657586206896589	12.390963537203541	3.73743997604709	0.08644	-0.02976	90.1	NaN		Total-loss	0.746411	0.0574713
281	V15C	0.661366343114795	0.0377125534117823	-0.012462	-3.86084161545187	1.6758620689654828	12.390963537203541	3.73743997604709	0.11016	-0.00605	90.1	NaN		Total-loss	0.74437	0.0574713
282	V15D	-0.0264202628652768	0.015041665767778	-0.012462	-4.18247134908235	4.057701149425276	12.390963537203541	3.73743997604709	0.03711	-0.0791	90.1	NaN		Total-loss	0.759498	0.0574713
283	V15E	-0.0280916714742535	0.0126741776692424	-0.012462	-4.18247134908235	4.748965517241383	12.390963537203541	3.73743997604709	0.04239	-0.07382	90.1	NaN		Total-loss	0.730641	0.0574713
284	V15F	0.114237927067982	0.0715779564342938	-0.012462	-3.1192173159127403	3.6975862068965633	12.390963537203541	3.73743997604709	0.12592	0.00972	90.1	NaN		Total-loss	0.758237	0.0574713
285	V15G	-0.0275474576482754	0.0132843958004234	-0.012462	-4.18247134908235	5.0	12.390963537203541	3.73743997604709	0.05508	-0.06112	90.1	NaN		Total-loss	0.740298	0.0574713
286	V15H	-0.0124619694961035	0.0221780116938947	-0.012462	-4.18247134908235	3.473218390804609	12.390963537203541	3.73743997604709	0.07674	-0.03946	90.1	NaN		Total-loss	0.740245	0.0574713
287	V15I	0.987093233560086	0.0735663162763194	-0.012462	-0.930459216428008	0.1168965517241178	12.390963537203541	3.73743997604709	0.13568	0.01947	90.1	NaN		Total-loss	0.312206	0.0574713
288	V15K	-0.0246087217390694	0.0154906278043142	-0.012462	-3.97954558050162	5.0	12.390963537203541	3.73743997604709	0.06777	-0.04844	90.1	NaN		Total-loss	0.751685	0.0574713
289	V15L	0.958546182696346	0.0506158834635343	-0.012462	-0.7155054078149341	1.5558620689654978	12.390963537203541	3.73743997604709	0.12652	0.01032	90.1	NaN	3.9787100831745175e-06	Total-loss	0.186134	0.0574713
290	V15M	0.746738202962638	0.0562098636470096	-0.012462	-1.36441946474611	3.647471264367836	12.390963537203541	3.73743997604709	0.10391	-0.01229	90.1	NaN	3.9787100831745175e-06	Total-loss	0.390537	0.0574713
291	V15N	-0.0296408395470762	0.0107351952585745	-0.012462	-4.18247134908235	2.739425287356305	12.390963537203541	3.73743997604709	0.05764	-0.05856	90.1	NaN		Total-loss	0.741993	0.0574713
292	V15P	-0.0230314650015273	0.011504385322319	-0.012462	-4.18247134908235	4.837241379310352	12.390963537203541	3.73743997604709	0.06151	-0.0547	90.1	NaN		Total-loss	0.743574	0.0574713
293	V15Q	0.148354627180708	0.0811187578702764	-0.012462	-4.18247134908235	3.6717241379310033	12.390963537203541	3.73743997604709	0.06642	-0.04979	90.1	NaN		Total-loss	0.762545	0.0574713
294	V15R	-0.0195810730001924	0.01562806117098	-0.012462	-3.97954558050162	3.62413793103448	12.390963537203541	3.73743997604709	0.0768	-0.0394	90.1	NaN		Total-loss	0.696928	0.0574713
295	V15S	-0.0274834526473065	0.018451446556956	-0.012462	-3.86084161545187	3.204137931034454	12.390963537203541	3.73743997604709	0.07159	-0.04462	90.1	NaN		Total-loss	0.73291	0.0574713
296	V15T	0.0336414081411268	0.0388184615635584	-0.012462	-3.86084161545187	2.3375862068965505	12.390963537203541	3.73743997604709	0.07231	-0.04389	90.1	NaN		Total-loss	0.686322	0.0574713
297	V15=			-0.012462			12.390963537203541	3.73743997604709	0.11621	0	90.1	NaN		Total-loss		0.0574713
298	V15W	-0.0239718494870051	0.0202244234835693	-0.012462	-3.77661981192089	5.0	12.390963537203541	3.73743997604709	0.13246	0.01625	90.1	NaN		Total-loss	0.732417	0.0574713
299	V15Y	0.227719204704105	0.0890439744943889	-0.012462	-3.77661981192089	4.184597701149445	12.390963537203541	3.73743997604709	0.11776	0.00156	90.1	NaN		Total-loss	0.6167	0.0574713
300	E16A	0.799853577788822	0.100561056001717	0.863151	-2.1031061109125	0.5510344827586057	5.232401864572054	3.73743997604709	0.2194	0.10319	90.69	NaN		WT-like	0.343664	0.744395
301	E16C	0.866889495395634	0.0801416623120622	0.863151	-2.6262422622324704	0.5065517241379486	5.232401864572054	3.73743997604709	0.26886	0.15266	90.69	NaN		WT-like	0.421945	0.744395
302	E16D	0.526342145286445	0.0683740018491343	0.863151	-0.948074752632319	0.0	5.232401864572054	3.73743997604709	0.10271	-0.0135	90.69	NaN		WT-like	0.177485	0.744395
303	E16=			0.863151			5.232401864572054	3.73743997604709	0.11621	0	90.69	NaN		WT-like		0.744395
304	E16F	0.793663620220783	0.0807941817188548	0.863151	-3.7966291453826497	0.0	5.232401864572054	3.73743997604709	0.29969	0.18348	90.69	NaN		WT-like	0.491084	0.744395
305	E16G	0.769516858707099	0.0326965100959364	0.863151	-3.21965519627608	1.5931034482758244	5.232401864572054	3.73743997604709	0.1476	0.03139	90.69	NaN		WT-like	0.634431	0.744395
306	E16H	0.994111711031658	0.0795599563507345	0.863151	-1.3357502730679298	0.0	5.232401864572054	3.73743997604709	0.19802	0.08181	90.69	NaN		WT-like	0.317727	0.744395
307	E16I	0.671722852482706	0.0636744677367857	0.863151	-3.71308627154265	0.0	5.232401864572054	3.73743997604709	0.318	0.2018	90.69	NaN		WT-like	0.600095	0.744395
308	E16K	0.959572477092517	0.0595580705921487	0.863151	-2.24588901535388	0.0	5.232401864572054	3.73743997604709	0.17758	0.06138	90.69	NaN		WT-like	0.348135	0.744395
309	E16L	0.62563111401646	0.0648661631638818	0.863151	-3.71308627154265	0.0	5.232401864572054	3.73743997604709	0.30083	0.18463	90.69	NaN		WT-like	0.592816	0.744395
310	E16M	0.864449397064167	0.0599719183696809	0.863151	-3.71308627154265	0.0	5.232401864572054	3.73743997604709	0.2562	0.14	90.69	NaN		WT-like	0.630853	0.744395
311	E16N	0.834898223844706	0.0643559533558095	0.863151	-1.22078791853652	0.0	5.232401864572054	3.73743997604709	0.15376	0.03755	90.69	NaN		WT-like	0.274583	0.744395
312	E16P	0.99825331637341	0.0767229021569684	0.863151	-2.96073355165065	0.0	5.232401864572054	3.73743997604709	0.16295	0.04675	90.69	NaN		WT-like	0.499427	0.744395
313	E16Q	0.965761199326931	0.0621189097490314	0.863151	-1.33088465025408	0.0	5.232401864572054	3.73743997604709	0.17445	0.05825	90.69	NaN		WT-like	0.203684	0.744395
314	E16R	0.913154306834976	0.0525625295721435	0.863151	-2.1580587817954098	0.0	5.232401864572054	3.73743997604709	0.19815	0.08194	90.69	NaN		WT-like	0.260772	0.744395
315	E16S	0.935813038556685	0.0376901683429914	0.863151	-2.17322842621882	0.1210344827586595	5.232401864572054	3.73743997604709	0.18635	0.07015	90.69	NaN		WT-like	0.445546	0.744395
316	E16T	0.863150797990547	0.0612384126751039	0.863151	-2.1814888706997	0.0	5.232401864572054	3.73743997604709	0.18802	0.07181	90.69	NaN		WT-like	0.239998	0.744395
317	E16V	0.752956825163212	0.0559764971670957	0.863151	-2.7440433057155698	0.0	5.232401864572054	3.73743997604709	0.28087	0.16466	90.69	NaN		WT-like	0.432189	0.744395
318	E16W	0.762680543789802	0.0735658776564046	0.863151	-3.7966291453826497	0.0	5.232401864572054	3.73743997604709	0.31202	0.19582	90.69	NaN		WT-like	0.600053	0.744395
319	E16Y	0.940074981797041	0.0605861449899572	0.863151	-2.55282338185131	0.0	5.232401864572054	3.73743997604709	0.28392	0.16772	90.69	NaN		WT-like	0.346842	0.744395
320	V17A	0.0804350611944668	0.059605770501149	-0.0176453	-2.30003484972659	2.9286206896551774	12.32345873840829	3.73743997604709	0.09914	-0.0335	89.67	NaN		Total-loss	0.358795	0.0344828
321	V17C	0.870182061548736	0.0668879188644867	-0.0176453	-3.4117189432413704	2.4727586206896457	12.32345873840829	3.73743997604709	0.12586	-0.00678	89.67	NaN		Total-loss	0.588449	0.0344828
322	V17D	-0.0280044451517508	0.0111708835396254	-0.0176453	-3.837011867953819	4.742873563218407	12.32345873840829	3.73743997604709	0.0429	-0.08975	89.67	NaN		Total-loss	0.620118	0.0344828
323	V17E	0.0021913550182942	0.0318638773126627	-0.0176453	-3.837011867953819	4.610689655172447	12.32345873840829	3.73743997604709	0.04896	-0.08368	89.67	NaN		Total-loss	0.630798	0.0344828
324	V17F	0.0807503915379579	0.0623028685834984	-0.0176453	-3.28464316317258	2.2078160919540326	12.32345873840829	3.73743997604709	0.14351	0.01087	89.67	NaN		Total-loss	0.551063	0.0344828
325	V17G	-0.024951258891442	0.0169432088123735	-0.0176453	-4.03300616472895	3.6090804597701545	12.32345873840829	3.73743997604709	0.06349	-0.06915	89.67	NaN		Total-loss	0.579421	0.0344828
326	V17H	-0.0326871790755193	0.0150942766311436	-0.0176453	-3.837011867953819	3.9439080459770257	12.32345873840829	3.73743997604709	0.08816	-0.04449	89.67	NaN		Total-loss	0.61195	0.0344828
327	V17I	0.939476883419139	0.056532851219801	-0.0176453	-1.1788769758185	1.2291954022988458	12.32345873840829	3.73743997604709	0.15439	0.02174	89.67	NaN		Total-loss	0.179447	0.0344828
328	V17K	-0.0277285718701298	0.0209724634315572	-0.0176453	-4.03300616472895	5.0	12.32345873840829	3.73743997604709	0.07796	-0.05469	89.67	NaN		Total-loss	0.602533	0.0344828
329	V17L	0.924269170881674	0.0595500017683498	-0.0176453	-0.538808582890673	2.1097701149425574	12.32345873840829	3.73743997604709	0.14418	0.01154	89.67	NaN		Total-loss	0.102416	0.0344828
330	V17M	0.566426110544308	0.0833055583598512	-0.0176453	-1.35858326123646	2.9255172413793105	12.32345873840829	3.73743997604709	0.11884	-0.0138	89.67	NaN		Total-loss	0.454253	0.0344828
331	V17N	-0.0299376160877058	0.0140299519021398	-0.0176453	-3.837011867953819	3.8337931034482806	12.32345873840829	3.73743997604709	0.06642	-0.06623	89.67	NaN		Total-loss	0.546343	0.0344828
332	V17P	-0.0218130615675634	0.0193746854946027	-0.0176453	-4.03300616472895	5.0	12.32345873840829	3.73743997604709	0.07083	-0.06182	89.67	NaN		Total-loss	0.572481	0.0344828
333	V17Q	-0.0176453233025402	0.0237650073316629	-0.0176453	-3.837011867953819	3.2113793103448365	12.32345873840829	3.73743997604709	0.07642	-0.05622	89.67	NaN		Total-loss	0.65463	0.0344828
334	V17R	-0.0234959751507075	0.0356543119572063	-0.0176453	-4.03300616472895	4.454712643678171	12.32345873840829	3.73743997604709	0.08822	-0.04442	89.67	NaN		Total-loss	0.593609	0.0344828
335	V17S	-0.0181289242836118	0.0139639345396846	-0.0176453	-2.46817008298907	3.283448275862099	12.32345873840829	3.73743997604709	0.0823	-0.05034	89.67	NaN		Total-loss	0.56415	0.0344828
336	V17T	0.197209068782924	0.0940342261678002	-0.0176453	-3.4117189432413704	1.9203448275861927	12.32345873840829	3.73743997604709	0.08313	-0.04951	89.67	NaN		Total-loss	0.653794	0.0344828
337	V17=			-0.0176453			12.32345873840829	3.73743997604709	0.13264	0	89.67	NaN		Total-loss		0.0344828
338	V17W	-0.0258988392810296	0.0178903851880417	-0.0176453	-3.72236255398516	3.39137931034484	12.32345873840829	3.73743997604709	0.1508	0.01816	89.67	NaN		Total-loss	0.603873	0.0344828
339	V17Y	0.179534198541625	0.0955043581661039	-0.0176453	-3.72236255398516	2.716321839080441	12.32345873840829	3.73743997604709	0.13439	0.00174	89.67	NaN		Total-loss	0.609097	0.0344828
340	D18A	0.988550244919184	0.0682578176471254	0.958145	-1.18170963032794	0.9058620689655794	4.255645938043036	3.73743997604709	0.41364	0.19046	90.34	NaN		WT-like	0.171469	0.554404
341	D18C	0.941871219927907	0.0411598130197089	0.958145	-1.8401068834355	1.1854022988506123	4.255645938043036	3.73743997604709	0.47997	0.25679	90.34	NaN		WT-like	0.444039	0.554404
342	D18=			0.958145			4.255645938043036	3.73743997604709	0.22318	0	90.34	NaN		WT-like		0.554404
343	D18E	0.960854530782193	0.0366561002065196	0.958145	-0.384605418305823	0.6844827586207337	4.255645938043036	3.73743997604709	0.24813	0.02495	90.34	NaN		WT-like	0.13205	0.554404
344	D18F	0.958144667197583	0.0340272352813189	0.958145	-1.3116995146837098	0.4606896551724182	4.255645938043036	3.73743997604709	0.51785	0.29468	90.34	NaN		WT-like	0.460964	0.554404
345	D18G	0.930740601907671	0.0554282913793687	0.958145	-0.888968663967448	1.0270114942528934	4.255645938043036	3.73743997604709	0.30294	0.07977	90.34	NaN		WT-like	0.184936	0.554404
346	D18H	0.970052648916206	0.0822489460277645	0.958145	-0.831264561955926	0.7668965517241931	4.255645938043036	3.73743997604709	0.38261	0.15943	90.34	NaN		WT-like	0.372412	0.554404
347	D18I	0.507392026188654	0.0822307165911297	0.958145	-2.2881572209494503	0.5251724137931512	4.255645938043036	3.73743997604709	0.53923	0.31606	90.34	NaN		WT-like	0.40405	0.554404
348	D18K	0.953670108650956	0.0763266153626865	0.958145	-1.22530464422724	0.350689655172432	4.255645938043036	3.73743997604709	0.35147	0.1283	90.34	NaN		WT-like	0.217387	0.554404
349	D18L	0.889453817980173	0.0761165788443831	0.958145	-2.2881572209494503	0.4024137931034978	4.255645938043036	3.73743997604709	0.51921	0.29604	90.34	NaN		WT-like	0.407343	0.554404
350	D18M	0.94989967367492	0.0638368558816639	0.958145	-2.2881572209494503	1.0434482758620922	4.255645938043036	3.73743997604709	0.46367	0.2405	90.34	NaN		WT-like	0.486407	0.554404
351	D18N	0.990967792026357	0.071209174425636	0.958145	-0.0883147664392547	0.5144827586206765	4.255645938043036	3.73743997604709	0.3132	0.09002	90.34	benign	0.0003396118415757	WT-like	0.213101	0.554404
352	D18P	0.909704086364258	0.0638042855224406	0.958145	-1.68731233557677	2.4485057471264784	4.255645938043036	3.73743997604709	0.32823	0.10506	90.34	NaN		WT-like	0.334674	0.554404
353	D18Q	0.971480211420149	0.0648906367702765	0.958145	-0.505833819994841	0.8755172413793059	4.255645938043036	3.73743997604709	0.34657	0.12339	90.34	NaN		WT-like	0.167518	0.554404
354	D18R	0.852636423311578	0.0441639464066328	0.958145	-0.7985237735306241	0.0	4.255645938043036	3.73743997604709	0.3828	0.15962	90.34	NaN		WT-like	0.24221	0.554404
355	D18S	1.02287498189717	0.0563204020089189	0.958145	-1.20118575393955	0.5490804597701461	4.255645938043036	3.73743997604709	0.36502	0.14184	90.34	NaN		WT-like	0.190406	0.554404
356	D18T	1.02128031698578	0.0426233296871669	0.958145	-1.2777816604446202	0.1613793103448533	4.255645938043036	3.73743997604709	0.36755	0.14438	90.34	NaN		WT-like	0.258213	0.554404
357	D18V	0.740578629183232	0.0588773107430533	0.958145	-2.2881572209494503	0.3431034482759028	4.255645938043036	3.73743997604709	0.49502	0.27184	90.34	NaN	6.980019861657637e-06	WT-like	0.487256	0.554404
358	D18W	0.992855818909711	0.0348260403810978	0.958145	-2.17614463657096	0.6866666666667113	4.255645938043036	3.73743997604709	0.53234	0.30917	90.34	NaN		WT-like	0.460777	0.554404
359	D18Y	1.01961782437071	0.0652266056393806	0.958145	-2.17614463657096	0.5389655172414145	4.255645938043036	3.73743997604709	0.49879	0.27561	90.34	NaN		WT-like	0.465726	0.554404
360	S19A	1.02455186999108	0.0620797440096307	0.957859	-0.262739188567251	0.0	4.732475347150863	3.73743997604709	0.24947	0.03634	87.71	NaN		WT-like	0.125047	0.470968
361	S19C	0.941183108112865	0.0438181237857952	0.957859	-1.5420326962818	0.3340229885057674	4.732475347150863	3.73743997604709	0.30308	0.08995	87.71	NaN		WT-like	0.187567	0.470968
362	S19D	0.848453118602972	0.0515563425246569	0.957859	-0.7070069738231429	0.4796551724138194	4.732475347150863	3.73743997604709	0.11923	-0.0939	87.71	NaN		WT-like	0.192671	0.470968
363	S19E	0.960154965272751	0.0504169758668927	0.957859	-0.549748969187438	0.0	4.732475347150863	3.73743997604709	0.13457	-0.07856	87.71	NaN		WT-like	0.0794571	0.470968
364	S19F	0.79602895469464	0.060006313081482	0.957859	-2.7137964196079905	0.0	4.732475347150863	3.73743997604709	0.33602	0.12289	87.71	NaN		WT-like	0.259519	0.470968
365	S19G	1.0115910612855	0.0494537290457337	0.957859	-1.5063844540781	0.7281609195402602	4.732475347150863	3.73743997604709	0.16997	-0.04316	87.71	NaN		WT-like	0.160056	0.470968
366	S19H	0.959694026290741	0.0348754861838282	0.957859	-1.04008402302007	0.0	4.732475347150863	3.73743997604709	0.22601	0.01288	87.71	NaN		WT-like	0.231835	0.470968
367	S19I	0.726113372785492	0.0508844999401431	0.957859	-2.25482208252841	0.0	4.732475347150863	3.73743997604709	0.35543	0.1423	87.71	NaN		WT-like	0.273885	0.470968
368	S19K	0.960906051537095	0.0500272640112242	0.957859	-1.4453796456682	0.0	4.732475347150863	3.73743997604709	0.20341	-0.00971	87.71	NaN		WT-like	0.180001	0.470968
369	S19L	0.905522664922121	0.0530303112569339	0.957859	-0.9028335602737768	0.0	4.732475347150863	3.73743997604709	0.33724	0.12411	87.71	NaN		WT-like	0.148119	0.470968
370	S19M	0.945740341003445	0.0435462163647762	0.957859	-2.25482208252841	0.0	4.732475347150863	3.73743997604709	0.28945	0.07632	87.71	NaN		WT-like	0.249471	0.470968
371	S19N	0.968247920787095	0.054945993601474	0.957859	-1.4038364089386202	0.0	4.732475347150863	3.73743997604709	0.17687	-0.03626	87.71	NaN		WT-like	0.260257	0.470968
372	S19P	1.00532116225706	0.045516094502675	0.957859	-0.8582838059389009	0.4002298850574941	4.732475347150863	3.73743997604709	0.18714	-0.02599	87.71	NaN		WT-like	0.11252	0.470968
373	S19Q	1.02201203476445	0.0736712608786063	0.957859	-0.541428181615221	0.0	4.732475347150863	3.73743997604709	0.19994	-0.01319	87.71	NaN		WT-like	0.165271	0.470968
374	S19R	0.98090412107319	0.046469485593412	0.957859	-1.3474543190963502	0.0	4.732475347150863	3.73743997604709	0.22615	0.01302	87.71	NaN		WT-like	0.140642	0.470968
375	S19=			0.957859			4.732475347150863	3.73743997604709	0.21313	0	87.71	NaN		WT-like		0.470968
376	S19T	0.95785909963423	0.0442567820340442	0.957859	-0.866171724158755	0.0	4.732475347150863	3.73743997604709	0.21497	0.00184	87.71	NaN		WT-like	0.153573	0.470968
377	S19V	0.830327686350354	0.0710917773835866	0.957859	-1.4867749091463198	0.0	4.732475347150863	3.73743997604709	0.31595	0.10282	87.71	NaN		WT-like	0.168531	0.470968
378	S19W	0.816000613163016	0.046067197550224	0.957859	-2.7137964196079905	0.0	4.732475347150863	3.73743997604709	0.34911	0.13598	87.71	NaN		WT-like	0.266905	0.470968
379	S19Y	0.855072041279079	0.0465271926882537	0.957859	-2.7137964196079905	0.0	4.732475347150863	3.73743997604709	0.31922	0.10609	87.71	NaN		WT-like	0.223223	0.470968
380	D20A	0.896263610719957	0.0570901102359012	0.893467	-0.289989266100402	0.5120689655172853	4.118161856470646	3.73743997604709	0.26154	0.13548	89.23	NaN		WT-like	0.234792	0.611399
381	D20C	0.857302819648577	0.056849271719444	0.893467	-1.7662482942202402	0.8768965517241792	4.118161856470646	3.73743997604709	0.31665	0.19059	89.23	NaN		WT-like	0.430014	0.611399
382	D20=			0.893467			4.118161856470646	3.73743997604709	0.12605	0	89.23	NaN		WT-like		0.611399
383	D20E	0.96873287813608	0.0641043651297494	0.893467	-0.5654438884279129	0.0917241379311392	4.118161856470646	3.73743997604709	0.14213	0.01608	89.23	NaN		WT-like	0.122871	0.611399
384	D20F	0.731146958344816	0.054195526577336	0.893467	-2.47150780163883	0.0	4.118161856470646	3.73743997604709	0.35032	0.22427	89.23	NaN		WT-like	0.392739	0.611399
385	D20G	0.910013087757024	0.0566774321603028	0.893467	-0.7622412243911841	0.6820689655173423	4.118161856470646	3.73743997604709	0.17911	0.05306	89.23	NaN		WT-like	0.102717	0.611399
386	D20H	0.921117525763272	0.029749657275216	0.893467	-0.8328294837209721	0.0631034482759379	4.118161856470646	3.73743997604709	0.2373	0.11125	89.23	NaN		WT-like	0.29286	0.611399
387	D20I	0.27515062005108	0.0843644123535879	0.893467	-2.34654722792748	0.4006896551725041	4.118161856470646	3.73743997604709	0.3701	0.24405	89.23	NaN		WT-like	0.428561	0.611399
388	D20K	0.908468967213992	0.086942009977075	0.893467	-0.9546910330248192	0.0	4.118161856470646	3.73743997604709	0.21389	0.08784	89.23	NaN		WT-like	0.225123	0.611399
389	D20L	0.760750397349364	0.0649029443830483	0.893467	-2.34654722792748	0.0	4.118161856470646	3.73743997604709	0.35157	0.22551	89.23	NaN		WT-like	0.474403	0.611399
390	D20M	0.89346698603834	0.0458150440128421	0.893467	-2.34654722792748	0.0	4.118161856470646	3.73743997604709	0.30267	0.17662	89.23	NaN		WT-like	0.406329	0.611399
391	D20N	0.955481238962029	0.0458262996732355	0.893467	-0.8131714415191859	0.0	4.118161856470646	3.73743997604709	0.1863	0.06024	89.23	NaN		WT-like	0.218894	0.611399
392	D20P	-0.0026509941142529	0.0319356573720265	0.893467	-2.47150780163883	1.8596551724138817	4.118161856470646	3.73743997604709	0.19698	0.07093	89.23	NaN		WT-like	0.486092	0.611399
393	D20Q	0.96542867347893	0.0479469814562292	0.893467	-0.8209731887767691	0.0	4.118161856470646	3.73743997604709	0.21029	0.08423	89.23	NaN		WT-like	0.149331	0.611399
394	D20R	0.846420307813925	0.0563188128935042	0.893467	-1.76989043829544	0.0962068965518013	4.118161856470646	3.73743997604709	0.23744	0.11139	89.23	NaN		WT-like	0.336663	0.611399
395	D20S	0.94884495353944	0.0664823304277783	0.893467	-0.7993102553563329	0.0	4.118161856470646	3.73743997604709	0.22396	0.09791	89.23	NaN		WT-like	0.136127	0.611399
396	D20T	0.938285834700587	0.0484503215196031	0.893467	-0.9583833597187058	0.0	4.118161856470646	3.73743997604709	0.22587	0.09982	89.23	NaN		WT-like	0.231488	0.611399
397	D20V	0.490936139203265	0.0954176676141955	0.893467	-2.34654722792748	0.3344827586207775	4.118161856470646	3.73743997604709	0.32982	0.20377	89.23	NaN		WT-like	0.479733	0.611399
398	D20W	0.54945698451005	0.0827483270196328	0.893467	-2.47150780163883	0.0	4.118161856470646	3.73743997604709	0.36366	0.23761	89.23	NaN		WT-like	0.46176	0.611399
399	D20Y	0.722975431873368	0.0970443559768365	0.893467	-2.47150780163883	0.0	4.118161856470646	3.73743997604709	0.33316	0.20711	89.23	NaN		WT-like	0.382744	0.611399
400	T21A	0.970450610836257	0.0459194602840678	0.784728	-0.472800910973383	0.2681609195402395	10.02846326889618	3.73743997604709	0.2831	0.03763	89.95	NaN		WT-like	0.0724041	0.122093
401	T21C	0.905104926375399	0.0502364070160472	0.784728	-1.12899147932477	0.301264367816129	10.02846326889618	3.73743997604709	0.34066	0.09519	89.95	NaN		WT-like	0.159801	0.122093
402	T21D	0.907853353766073	0.0729619679230848	0.784728	-1.7702575917071297	0.5302298850574778	10.02846326889618	3.73743997604709	0.13854	-0.10693	89.95	NaN		WT-like	0.178659	0.122093
403	T21E	0.520720139018574	0.0442420962272081	0.784728	-2.03919992072471	1.004827586206892	10.02846326889618	3.73743997604709	0.15593	-0.08954	89.95	NaN		WT-like	0.221524	0.122093
404	T21F	0.811285539686183	0.0470432024628821	0.784728	-2.18227991907632	0.0	10.02846326889618	3.73743997604709	0.37549	0.13002	89.95	NaN		WT-like	0.252764	0.122093
405	T21G	0.784727914176233	0.0391198201082618	0.784728	-2.18491034095117	1.8971264367816216	10.02846326889618	3.73743997604709	0.19568	-0.04979	89.95	NaN		WT-like	0.276777	0.122093
406	T21H	0.633213687435396	0.0580853496160687	0.784728	-2.63364951205674	0.5522988505747461	10.02846326889618	3.73743997604709	0.25756	0.01209	89.95	NaN		WT-like	0.259864	0.122093
407	T21I	0.556747387513218	0.0590864381536951	0.784728	-2.73425351468054	0.5142528735632368	10.02846326889618	3.73743997604709	0.39582	0.15035	89.95	NaN	3.978580025432167e-06	WT-like	0.261469	0.122093
408	T21K	0.528127459938664	0.0577064867999934	0.784728	-2.42220064770155	0.8393103448275756	10.02846326889618	3.73743997604709	0.23277	-0.01271	89.95	NaN		WT-like	0.300379	0.122093
409	T21L	0.715574618330314	0.0710395493598085	0.784728	-2.73425351468054	0.0	10.02846326889618	3.73743997604709	0.37677	0.1313	89.95	NaN		WT-like	0.235603	0.122093
410	T21M	1.10023929032816	0.0516124853547253	0.784728	-1.71546723970442	0.2531034482759141	10.02846326889618	3.73743997604709	0.32613	0.08066	89.95	NaN		WT-like	0.150099	0.122093
411	T21N	0.674833060763459	0.0451277514123154	0.784728	-2.63364951205674	0.8848275862069072	10.02846326889618	3.73743997604709	0.20337	-0.04211	89.95	NaN	1.5204973793858108e-05	WT-like	0.302692	0.122093
412	T21P	-0.0240136606673284	0.0184323048351948	0.784728	-3.35080855262594	5.0	10.02846326889618	3.73743997604709	0.21478	-0.0307	89.95	NaN		WT-like	0.315799	0.122093
413	T21Q	0.935776793132329	0.0445160489665532	0.784728	-1.987218207006909	1.055632183908069	10.02846326889618	3.73743997604709	0.22894	-0.01654	89.95	NaN		WT-like	0.209665	0.122093
414	T21R	0.273579391259951	0.105330276486244	0.784728	-3.07822087156161	1.104252873563215	10.02846326889618	3.73743997604709	0.25772	0.01224	89.95	NaN		WT-like	0.273555	0.122093
415	T21S	0.974562816753344	0.0430773871157375	0.784728	-0.590521636076984	0.3877011494252928	10.02846326889618	3.73743997604709	0.24345	-0.00202	89.95	NaN		WT-like	0.137673	0.122093
416	T21=			0.784728			10.02846326889618	3.73743997604709	0.24547	0	89.95	NaN		WT-like		0.122093
417	T21V	0.594731801266643	0.053182505023048	0.784728	-2.13259672840757	0.0	10.02846326889618	3.73743997604709	0.35432	0.10885	89.95	NaN		WT-like	0.306421	0.122093
418	T21W	1.06135830180619	0.0662107522454315	0.784728	-0.990965060043412	0.0	10.02846326889618	3.73743997604709	0.38921	0.14374	89.95	NaN		WT-like	0.0962172	0.122093
419	T21Y	0.801801962902061	0.0496080837492057	0.784728	-2.18227991907632	0.5164367816092145	10.02846326889618	3.73743997604709	0.35778	0.1123	89.95	NaN		WT-like	0.243006	0.122093
420	S22A	0.787247575062179	0.0797906398953551	0.789819	-1.56596840383818	0.4945977011493596	7.487858820418065	3.73743997604709	0.26707	0.03812	93.02	NaN		WT-like	0.556511	0.167742
421	S22C	0.925948971790381	0.0709946849381449	0.789819	-1.04726973666053	1.227471264367774	7.487858820418065	3.73743997604709	0.32283	0.09389	93.02	NaN		WT-like	0.346718	0.167742
422	S22D	0.545814938712872	0.0780597603568923	0.789819	-1.43267767467094	1.7225287356321175	7.487858820418065	3.73743997604709	0.12922	-0.09973	93.02	NaN		WT-like	0.270385	0.167742
423	S22E	0.789818681826411	0.0411538982084986	0.789819	-1.64353871054584	0.927816091953932	7.487858820418065	3.73743997604709	0.14564	-0.08331	93.02	NaN		WT-like	0.454968	0.167742
424	S22F	0.555391216855588	0.0744831835616341	0.789819	-4.01769993855367	0.0	7.487858820418065	3.73743997604709	0.35683	0.12788	93.02	NaN		WT-like	0.584762	0.167742
425	S22G	0.288296385724535	0.0904467518346505	0.789819	-4.01769993855367	1.4645977011493423	7.487858820418065	3.73743997604709	0.18333	-0.04562	93.02	NaN	3.978740096499678e-06	WT-like	0.571552	0.167742
426	S22H	0.927587748419732	0.0644533702684064	0.789819	-2.7005265258433395	0.487816091953987	7.487858820418065	3.73743997604709	0.24249	0.01354	93.02	NaN		WT-like	0.570946	0.167742
427	S22I	0.179803132622727	0.0831800021653103	0.789819	-3.8162713678829503	1.2508045977011044	7.487858820418065	3.73743997604709	0.37675	0.14781	93.02	NaN		WT-like	0.603528	0.167742
428	S22K	1.04467982019654	0.0284727551400324	0.789819	-2.16112159073224	0.3778160919539224	7.487858820418065	3.73743997604709	0.21871	-0.01023	93.02	NaN		WT-like	0.281759	0.167742
429	S22L	0.678334239060488	0.0701792861908341	0.789819	-3.8162713678829503	0.0	7.487858820418065	3.73743997604709	0.35808	0.12913	93.02	NaN		WT-like	0.591431	0.167742
430	S22M	0.783647080173063	0.0670414925965983	0.789819	-3.8162713678829503	0.549885057471172	7.487858820418065	3.73743997604709	0.30871	0.07976	93.02	NaN		WT-like	0.613078	0.167742
431	S22N	0.866010541394195	0.0647000572778249	0.789819	-1.5015179824879	1.0988505747125852	7.487858820418065	3.73743997604709	0.19065	-0.0383	93.02	NaN		WT-like	0.337137	0.167742
432	S22P	1.01811244607751	0.042813130924985	0.789819	-4.01769993855367	0.7877011494252165	7.487858820418065	3.73743997604709	0.20152	-0.02742	93.02	NaN		WT-like	0.57999	0.167742
433	S22Q	0.984889299761834	0.0469412282561467	0.789819	-2.7005265258433395	0.7525287356321346	7.487858820418065	3.73743997604709	0.21505	-0.0139	93.02	NaN		WT-like	0.54935	0.167742
434	S22R	0.978101683878962	0.0431602692112875	0.789819	-1.73038952139347	0.0322988505746283	7.487858820418065	3.73743997604709	0.24263	0.01369	93.02	NaN		WT-like	0.261215	0.167742
435	S22=			0.789819			7.487858820418065	3.73743997604709	0.22895	0	93.02	NaN		WT-like		0.167742
436	S22T	1.05864084411157	0.100032939439693	0.789819	-0.704698857702616	0.0	7.487858820418065	3.73743997604709	0.23088	0.00194	93.02	NaN		WT-like	0.110044	0.167742
437	S22V	0.289110139872754	0.068149588164416	0.789819	-3.8162713678829503	1.2137931034482172	7.487858820418065	3.73743997604709	0.33614	0.1072	93.02	NaN		WT-like	0.611175	0.167742
438	S22W	-0.0216231183577603	0.0200390983262017	0.789819	-4.01769993855367	0.0	7.487858820418065	3.73743997604709	0.37027	0.14132	93.02	NaN		WT-like	0.579759	0.167742
439	S22Y	0.930757298298975	0.0702918897748714	0.789819	-4.01769993855367	0.0	7.487858820418065	3.73743997604709	0.33951	0.11057	93.02	NaN		WT-like	0.451201	0.167742
440	I23A	0.0280889830775099	0.0549877338616377	-0.0220124	-2.65933493392863	3.6334482758620026	16.00396776388161	3.73743997604709	0.20534	-0.09472	92.3	NaN		Total-loss	0.357367	0
441	I23C	0.0256847095567227	0.0603737622210671	-0.0220124	-3.55843595566572	3.589885057471235	16.00396776388161	3.73743997604709	0.25266	-0.04739	92.3	NaN		Total-loss	0.580522	0
442	I23D	-0.0255907416122923	0.0097933565626686	-0.0220124	-3.66768447439438	5.0	16.00396776388161	3.73743997604709	0.09522	-0.20484	92.3	NaN		Total-loss	0.626415	0
443	I23E	-0.0220123758249115	0.020352111334903	-0.0220124	-3.66768447439438	4.008275862068948	16.00396776388161	3.73743997604709	0.10785	-0.19221	92.3	NaN		Total-loss	0.607258	0
444	I23F	-0.0109841825124722	0.0196760524267088	-0.0220124	-3.85444605072446	3.208045977011452	16.00396776388161	3.73743997604709	0.28235	-0.01771	92.3	NaN		Total-loss	0.56204	0
445	I23G	-0.0316652346382787	0.0158002635904186	-0.0220124	-3.85444605072446	5.0	16.00396776388161	3.73743997604709	0.13733	-0.16272	92.3	NaN		Total-loss	0.469066	0
446	I23H	-0.0228418719631717	0.0231511877065285	-0.0220124	-3.66768447439438	4.246896551724096	16.00396776388161	3.73743997604709	0.18501	-0.11505	92.3	NaN		Total-loss	0.579732	0
447	I23=			-0.0220124			16.00396776388161	3.73743997604709	0.30006	0	92.3	NaN		Total-loss		0
448	I23K	-0.0248913497210327	0.0162350897078683	-0.0220124	-3.85444605072446	5.0	16.00396776388161	3.73743997604709	0.16564	-0.13442	92.3	NaN		Total-loss	0.626185	0
449	I23L	-0.0214612038820333	0.0274231527591272	-0.0220124	-1.47452080709397	1.3726436781608682	16.00396776388161	3.73743997604709	0.28345	-0.0166	92.3	NaN		Total-loss	0.540993	0
450	I23M	0.823085838223513	0.0523384572715758	-0.0220124	-1.35700402227783	2.064712643678131	16.00396776388161	3.73743997604709	0.24052	-0.05954	92.3	NaN		Total-loss	0.41101	0
451	I23N	-0.0270408195224677	0.0139094175034555	-0.0220124	-3.66768447439438	3.594712643678148	16.00396776388161	3.73743997604709	0.14314	-0.15692	92.3	NaN		Total-loss	0.585368	0
452	I23P	-0.0289576707531146	0.0176141724655079	-0.0220124	-3.85444605072446	5.0	16.00396776388161	3.73743997604709	0.15181	-0.14825	92.3	NaN		Total-loss	0.637956	0
453	I23Q	-0.0213691799641021	0.0156337692755179	-0.0220124	-3.66768447439438	2.2742528735631464	16.00396776388161	3.73743997604709	0.16268	-0.13738	92.3	NaN		Total-loss	0.608365	0
454	I23R	-0.0269485139520266	0.0094996984076764	-0.0220124	-3.85444605072446	5.0	16.00396776388161	3.73743997604709	0.18513	-0.11493	92.3	NaN		Total-loss	0.605427	0
455	I23S	-0.0226501429928552	0.0198726341203338	-0.0220124	-3.55843595566572	4.7358620689654645	16.00396776388161	3.73743997604709	0.17394	-0.12612	92.3	NaN		Total-loss	0.61902	0
456	I23T	-0.0172796006571816	0.0188448684224857	-0.0220124	-3.55843595566572	3.320689655172347	16.00396776388161	3.73743997604709	0.17552	-0.12454	92.3	NaN	1.5914100004010834e-05	Total-loss	0.508043	0
457	I23V	0.879036938074772	0.0483301527885916	-0.0220124	-0.641262895472282	1.0052873563217977	16.00396776388161	3.73743997604709	0.26421	-0.03585	92.3	NaN		Total-loss	0.0758546	0
458	I23W	-0.0290307922419194	0.0134569710385156	-0.0220124	-3.85444605072446	5.0	16.00396776388161	3.73743997604709	0.29427	-0.00579	92.3	NaN		Total-loss	0.572481	0
459	I23Y	-0.0134837397760661	0.0418906546191871	-0.0220124	-3.85444605072446	4.756436781609127	16.00396776388161	3.73743997604709	0.26715	-0.03291	92.3	NaN		Total-loss	0.61635	0
460	F24A	1.03334375232777	0.0472519472052627	0.951945	-0.4024700316956609	1.437586206896585	8.082252661072204	3.73743997604709	0.1347	-0.0569	92.09	NaN		WT-like	0.0740441	0.354167
461	F24C	0.901412590233626	0.0401347240730198	0.951945	-0.96978319856187	2.407241379310343	8.082252661072204	3.73743997604709	0.1692	-0.02239	92.09	NaN		WT-like	0.189506	0.354167
462	F24D	0.78772299919727	0.0448120391754291	0.951945	-2.4931338967755	2.882413793103422	8.082252661072204	3.73743997604709	0.05962	-0.13198	92.09	NaN		WT-like	0.279292	0.354167
463	F24E	0.950838319946806	0.0482715031889703	0.951945	-1.45679316456005	1.651379310344823	8.082252661072204	3.73743997604709	0.06788	-0.12372	92.09	NaN		WT-like	0.192513	0.354167
464	F24=			0.951945			8.082252661072204	3.73743997604709	0.1916	0	92.09	NaN		WT-like		0.354167
465	F24G	0.975532525307064	0.076857582400996	0.951945	-1.06270107610366	2.62103448275866	8.082252661072204	3.73743997604709	0.08751	-0.10409	92.09	NaN		WT-like	0.114005	0.354167
466	F24H	0.95194548413436	0.0764399962681272	0.951945	-2.4931338967755	1.2748275862069367	8.082252661072204	3.73743997604709	0.1203	-0.0713	92.09	NaN		WT-like	0.276734	0.354167
467	F24I	0.95533157459179	0.0364676961630977	0.951945	-2.2895255380879	0.7244827586207285	8.082252661072204	3.73743997604709	0.20524	0.01365	92.09	NaN		WT-like	0.239708	0.354167
468	F24K	0.932681892481098	0.0694335873207709	0.951945	-0.8633002411726929	1.2480459770114882	8.082252661072204	3.73743997604709	0.10682	-0.08478	92.09	NaN		WT-like	0.143839	0.354167
469	F24L	1.01610444153806	0.0627475474454017	0.951945	-0.4632993154302521	0.5003448275862145	8.082252661072204	3.73743997604709	0.19244	0.00085	92.09	NaN	6.9808997977816026e-06	WT-like	0.0969998	0.354167
470	F24M	1.00969950904174	0.0614755267915072	0.951945	-2.2895255380879	1.3555172413793244	8.082252661072204	3.73743997604709	0.16021	-0.03139	92.09	NaN		WT-like	0.294749	0.354167
471	F24N	0.842117347750708	0.0569459940982974	0.951945	-2.4931338967755	2.1151724137931085	8.082252661072204	3.73743997604709	0.09143	-0.10017	92.09	NaN		WT-like	0.290711	0.354167
472	F24P	-0.0107370830913981	0.0189303180813042	0.951945	-3.11704425840427	5.0	8.082252661072204	3.73743997604709	0.09733	-0.09427	92.09	NaN		WT-like	0.271643	0.354167
473	F24Q	0.983074189133568	0.0531269815287618	0.951945	-1.4848743567603302	1.3454022988505925	8.082252661072204	3.73743997604709	0.10478	-0.08682	92.09	NaN		WT-like	0.16926	0.354167
474	F24R	0.945610299297368	0.054312341774028	0.951945	-0.914559329896325	1.0603448275862226	8.082252661072204	3.73743997604709	0.12038	-0.07121	92.09	NaN		WT-like	0.15055	0.354167
475	F24S	0.972809913150644	0.0791091557839413	0.951945	-0.197213173124331	2.139310344827569	8.082252661072204	3.73743997604709	0.11257	-0.07903	92.09	NaN		WT-like	0.0953747	0.354167
476	F24T	0.835022959656622	0.0576635829074885	0.951945	-1.1789486408478702	2.110229885057489	8.082252661072204	3.73743997604709	0.11367	-0.07793	92.09	NaN		WT-like	0.293282	0.354167
477	F24V	0.848922920446934	0.0432290971490385	0.951945	-2.2895255380879	1.3393103448275914	8.082252661072204	3.73743997604709	0.17784	-0.01375	92.09	NaN		WT-like	0.172175	0.354167
478	F24W	1.00904045814536	0.0784789324106383	0.951945	-2.19084040506534	0.0	8.082252661072204	3.73743997604709	0.20076	0.00916	92.09	NaN		WT-like	0.277923	0.354167
479	F24Y	1.00734375352406	0.0560581576139123	0.951945	-1.1154452566237198	0.0	8.082252661072204	3.73743997604709	0.18006	-0.01154	92.09	NaN		WT-like	0.169397	0.354167
480	Q25A	0.908150604735525	0.0625653454425699	0.828951	-2.1203215637462	0.796091954023033	8.41639691922842	2.8727656958538	0.37203	0.06387	92.37	NaN		WT-like	0.34678	0.404444
481	Q25C	0.739142268869836	0.0588452698415796	0.828951	-3.1906865558449304	1.734827586206879	8.41639691922842	2.8727656958538	0.43665	0.12849	92.37	NaN		WT-like	0.498541	0.404444
482	Q25D	0.955133710519212	0.0881693119390802	0.828951	-0.989130332529282	1.0571264367816229	8.41639691922842	2.8727656958538	0.19437	-0.11379	92.37	NaN		WT-like	0.123991	0.404444
483	Q25E	1.1146367469041	0.0426920290691656	0.828951	-0.67951511697297	0.5868965517241373	8.41639691922842	2.8727656958538	0.21701	-0.09116	92.37	NaN		WT-like	0.128986	0.404444
484	Q25F	0.569087018730631	0.0599283717332269	0.828951	-2.7038591485208	0.0	8.41639691922842	2.8727656958538	0.47424	0.16608	92.37	NaN		WT-like	0.48232	0.404444
485	Q25G	0.840460256322184	0.0337978521124602	0.828951	-3.99497915995561	1.9054022988506003	8.41639691922842	2.8727656958538	0.26739	-0.04077	92.37	NaN		WT-like	0.44724	0.404444
486	Q25H	0.861404597713435	0.11491876254417	0.828951	-0.7084382788682141	0.8531034482758652	8.41639691922842	2.8727656958538	0.3423	0.03414	92.37	NaN		WT-like	0.210137	0.404444
487	Q25I	0.109197614566088	0.0777909922858665	0.828951	-2.25442869501978	0.5767816091954057	8.41639691922842	2.8727656958538	0.49567	0.18751	92.37	NaN		WT-like	0.339372	0.404444
488	Q25K	0.863574039276127	0.0768720165899978	0.828951	-1.46426546138293	0.7373563218391285	8.41639691922842	2.8727656958538	0.31278	0.00462	92.37	NaN		WT-like	0.205272	0.404444
489	Q25L	0.26253751155384	0.0967922498883171	0.828951	-3.53809192537381	0.5934482758620702	8.41639691922842	2.8727656958538	0.4756	0.16744	92.37	NaN		WT-like	0.490147	0.404444
490	Q25M	0.822868629386027	0.054644116983729	0.828951	-3.53809192537381	1.1072413793103493	8.41639691922842	2.8727656958538	0.42064	0.11248	92.37	NaN		WT-like	0.332406	0.404444
491	Q25N	0.886271031512474	0.0743454134349261	0.828951	-1.23851188228825	1.51896551724137	8.41639691922842	2.8727656958538	0.27692	-0.03124	92.37	NaN		WT-like	0.258916	0.404444
492	Q25P	-0.0220822384376646	0.0201509311207942	0.828951	-3.99497915995561	3.80172413793104	8.41639691922842	2.8727656958538	0.29095	-0.01721	92.37	NaN		WT-like	0.525803	0.404444
493	Q25=			0.828951			8.41639691922842	2.8727656958538	0.30816	0	92.37	NaN		WT-like		0.404444
494	Q25R	0.801492885525159	0.039881701629495	0.828951	-1.6760595230509	0.706091954023018	8.41639691922842	2.8727656958538	0.34248	0.03432	92.37	NaN		WT-like	0.154947	0.404444
495	Q25S	0.845746639747317	0.0567491648715335	0.828951	-2.00136371324092	1.5279310344827726	8.41639691922842	2.8727656958538	0.32558	0.01742	92.37	NaN		WT-like	0.297658	0.404444
496	Q25T	0.873687515743132	0.0738197542920944	0.828951	-2.04159874599423	0.8872413793103768	8.41639691922842	2.8727656958538	0.32799	0.01983	92.37	NaN		WT-like	0.294536	0.404444
497	Q25V	0.453165243794239	0.0708820320629459	0.828951	-3.53809192537381	0.603448275862069	8.41639691922842	2.8727656958538	0.45153	0.14337	92.37	NaN		WT-like	0.341985	0.404444
498	Q25W	0.704281751845167	0.0869960069773448	0.828951	-3.34132130375646	0.0	8.41639691922842	2.8727656958538	0.48874	0.18058	92.37	NaN		WT-like	0.49479	0.404444
499	Q25Y	0.828951133958785	0.0611069638943678	0.828951	-3.34132130375646	0.0	8.41639691922842	2.8727656958538	0.45526	0.1471	92.37	NaN		WT-like	0.401426	0.404444
500	L26A	-0.028679782789612	0.011461464189356	-0.0232344	-3.86308499807686	3.6398850574712553	18.068976287584455	2.8727656958538	0.13601	-0.05818	91.58	NaN		Total-loss	0.78339	0.00995025
501	L26C	-0.0224097488469271	0.0159087833725467	-0.0232344	-3.86308499807686	3.8533333333333726	18.068976287584455	2.8727656958538	0.17079	-0.02341	91.58	NaN		Total-loss	0.729061	0.00995025
502	L26D	-0.0232343525981022	0.0126236201296984	-0.0232344	-4.18471473170734	4.296896551724142	18.068976287584455	2.8727656958538	0.06025	-0.13395	91.58	NaN		Total-loss	0.766303	0.00995025
503	L26E	-0.0297087724051569	0.0156939068135884	-0.0232344	-4.18471473170734	3.087471264367854	18.068976287584455	2.8727656958538	0.06859	-0.1256	91.58	NaN		Total-loss	0.76489	0.00995025
504	L26F	0.863315969734316	0.0768134276952233	-0.0232344	-3.33364937368181	2.076206896551762	18.068976287584455	2.8727656958538	0.19335	-0.00085	91.58	NaN		Total-loss	0.706347	0.00995025
505	L26G	-0.0297201572586986	0.0138916372670346	-0.0232344	-3.02940317616708	5.0	18.068976287584455	2.8727656958538	0.08841	-0.10579	91.58	NaN		Total-loss	0.772521	0.00995025
506	L26H	-0.0278916189002703	0.0165463673335742	-0.0232344	-4.18471473170734	2.55816091954024	18.068976287584455	2.8727656958538	0.1215	-0.0727	91.58	NaN		Total-loss	0.77476	0.00995025
507	L26I	0.909580609450498	0.0628985915655165	-0.0232344	-1.30849116292636	0.8647126436781769	18.068976287584455	2.8727656958538	0.20709	0.01289	91.58	NaN		Total-loss	0.259822	0.00995025
508	L26K	-0.020579042661749	0.0208430223350489	-0.0232344	-3.1060439572268	4.586551724137959	18.068976287584455	2.8727656958538	0.1079	-0.0863	91.58	NaN		Total-loss	0.767488	0.00995025
509	L26=			-0.0232344			18.068976287584455	2.8727656958538	0.1942	0	91.58	NaN		Total-loss		0.00995025
510	L26M	0.685497284087612	0.0796525400149722	-0.0232344	-1.33211166164405	1.585402298850615	18.068976287584455	2.8727656958538	0.16173	-0.03247	91.58	NaN		Total-loss	0.546051	0.00995025
511	L26N	-0.0166734891647893	0.0204442600719512	-0.0232344	-4.18471473170734	3.522758620689697	18.068976287584455	2.8727656958538	0.09237	-0.10183	91.58	NaN		Total-loss	0.763801	0.00995025
512	L26P	-0.0168092022207411	0.0193706329775131	-0.0232344	-4.18471473170734	5.0	18.068976287584455	2.8727656958538	0.09832	-0.09588	91.58	NaN		Total-loss	0.764389	0.00995025
513	L26Q	-0.0241536316664198	0.0147433346279188	-0.0232344	-4.18471473170734	2.117356321839086	18.068976287584455	2.8727656958538	0.10584	-0.08836	91.58	NaN		Total-loss	0.768038	0.00995025
514	L26R	-0.0295101645241743	0.015579308983677	-0.0232344	-3.98178896312661	4.12678160919543	18.068976287584455	2.8727656958538	0.12158	-0.07262	91.58	NaN		Total-loss	0.757774	0.00995025
515	L26S	-0.0339210763328439	0.0107174256754704	-0.0232344	-3.86308499807686	4.425747126436849	18.068976287584455	2.8727656958538	0.1137	-0.0805	91.58	NaN		Total-loss	0.793669	0.00995025
516	L26T	-0.0159702763137981	0.016788553614363	-0.0232344	-3.16271817717161	2.6304597701149675	18.068976287584455	2.8727656958538	0.1148	-0.07939	91.58	NaN		Total-loss	0.709694	0.00995025
517	L26V	0.575671045435131	0.0188932274181333	-0.0232344	-1.2412054803279	1.1165517241379503	18.068976287584455	2.8727656958538	0.1795	-0.0147	91.58	NaN		Total-loss	0.243023	0.00995025
518	L26W	-0.025980619180559	0.0176817873004609	-0.0232344	-3.98178896312661	3.506666666666697	18.068976287584455	2.8727656958538	0.20257	0.00837	91.58	NaN		Total-loss	0.74306	0.00995025
519	L26Y	-0.0263158135976565	0.0157012801481292	-0.0232344	-3.98178896312661	2.1685057471264613	18.068976287584455	2.8727656958538	0.18173	-0.01247	91.58	NaN		Total-loss	0.734325	0.00995025
520	K27A	0.319312122448486	0.0720764862106378	-0.011788	-2.62079543399044	0.5802298850574453	16.025498951027892	2.8727656958538	0.32182	0.05465	92.58	NaN		Total-loss	0.830931	0.0423729
521	K27C	0.556219013072473	0.0763945376109818	-0.011788	-3.40192801071628	1.533333333333324	16.025498951027892	2.8727656958538	0.38305	0.11588	92.58	NaN		Total-loss	0.830424	0.0423729
522	K27D	-0.0204770644932093	0.0210158355332021	-0.011788	-3.67263694454118	3.005057471264342	16.025498951027892	2.8727656958538	0.16196	-0.10521	92.58	NaN		Total-loss	0.821636	0.0423729
523	K27E	-0.0268407114936089	0.0196052752201765	-0.011788	-3.21528860382231	2.593218390804589	16.025498951027892	2.8727656958538	0.18167	-0.0855	92.58	NaN		Total-loss	0.813718	0.0423729
524	K27F	-0.0229573510288762	0.0193132993100867	-0.011788	-4.20199436212992	1.2225287356321803	16.025498951027892	2.8727656958538	0.41945	0.15228	92.58	NaN		Total-loss	0.812179	0.0423729
525	K27G	-0.0183505888610074	0.0189648676612188	-0.011788	-4.20199436212992	2.886781609195403	16.025498951027892	2.8727656958538	0.22622	-0.04095	92.58	NaN		Total-loss	0.792782	0.0423729
526	K27H	-0.0117880492536953	0.0249607439885365	-0.011788	-3.67263694454118	2.975287356321838	16.025498951027892	2.8727656958538	0.29423	0.02706	92.58	NaN		Total-loss	0.8317	0.0423729
527	K27I	0.421947413501276	0.0815484079965802	-0.011788	-2.9178245212955	0.8736781609195271	16.025498951027892	2.8727656958538	0.44048	0.17332	92.58	NaN		Total-loss	0.808465	0.0423729
528	K27=			-0.011788			16.025498951027892	2.8727656958538	0.26717	0	92.58	NaN		Total-loss		0.0423729
529	K27L	0.361765429374909	0.0720646710810669	-0.011788	-2.57010795158926	0.0444827586207093	16.025498951027892	2.8727656958538	0.42078	0.15361	92.58	NaN		Total-loss	0.844667	0.0423729
530	K27M	0.0238264162402042	0.0400031483560449	-0.011788	-3.03977824129274	0.0650574712643713	16.025498951027892	2.8727656958538	0.36772	0.10055	92.58	NaN		Total-loss	0.745611	0.0423729
531	K27N	-0.0154241628184456	0.0387545669005033	-0.011788	-3.67263694454118	1.0955172413792784	16.025498951027892	2.8727656958538	0.23475	-0.03242	92.58	NaN		Total-loss	0.826682	0.0423729
532	K27P	-0.0180979761037593	0.0187553382570138	-0.011788	-4.20199436212992	5.0	16.025498951027892	2.8727656958538	0.24738	-0.01979	92.58	NaN		Total-loss	0.806926	0.0423729
533	K27Q	-0.0295787199798295	0.0157666984748925	-0.011788	-2.58982227641122	0.553678160919515	16.025498951027892	2.8727656958538	0.26297	-0.0042	92.58	NaN	6.983239927649263e-06	Total-loss	0.652524	0.0423729
534	K27R	0.509726274293441	0.0579593400092699	-0.011788	-1.69414918173455	0.0434482758620869	16.025498951027892	2.8727656958538	0.29439	0.02722	92.58	NaN		Total-loss	0.615298	0.0423729
535	K27S	-0.0066532513724623	0.0292818001041088	-0.011788	-3.40192801071628	1.6636781609195328	16.025498951027892	2.8727656958538	0.27886	0.01169	92.58	NaN		Total-loss	0.817129	0.0423729
536	K27T	0.292487341723413	0.0797147986257024	-0.011788	-2.6350049280479704	1.739999999999965	16.025498951027892	2.8727656958538	0.28106	0.0139	92.58	NaN	1.396750030835392e-05	Total-loss	0.814035	0.0423729
537	K27V	0.345130524631922	0.0678726871152665	-0.011788	-3.67263694454118	1.195402298850533	16.025498951027892	2.8727656958538	0.39738	0.13021	92.58	NaN		Total-loss	0.816828	0.0423729
538	K27W	-0.0201231833689435	0.0179580318458305	-0.011788	-4.20199436212992	1.9498850574712316	16.025498951027892	2.8727656958538	0.43367	0.1665	92.58	NaN		Total-loss	0.834735	0.0423729
539	K27Y	-0.0201426832936271	0.0214462148118856	-0.011788	-4.20199436212992	1.6171264367816045	16.025498951027892	2.8727656958538	0.401	0.13383	92.58	NaN		Total-loss	0.818606	0.0423729
540	E28A	0.829762254235409	0.0965773710924013	0.781767	-1.8903971349866104	0.4906896551724928	8.199305671584348	2.8727656958538	0.57062	0.18726	92.83	NaN		WT-like	0.352892	0.331839
541	E28C	0.840914919619478	0.0805026726098546	0.781767	-3.03015047124144	0.7820689655173299	8.199305671584348	2.8727656958538	0.63487	0.2515	92.83	NaN		WT-like	0.66133	0.331839
542	E28D	0.924975793487269	0.0630736398650594	0.781767	-1.2903344361363602	0.7352873563219361	8.199305671584348	2.8727656958538	0.35116	-0.0322	92.83	NaN		WT-like	0.359361	0.331839
543	E28=			0.781767			8.199305671584348	2.8727656958538	0.38336	0	92.83	NaN		WT-like		0.331839
544	E28F	0.0262236564937074	0.0395898589431188	0.781767	-3.8263267712080498	0.4919540229886072	8.199305671584348	2.8727656958538	0.66924	0.28588	92.83	NaN		WT-like	0.672333	0.331839
545	E28G	0.68910398321895	0.0496858749343534	0.781767	-3.8263267712080498	1.8496551724138828	8.199305671584348	2.8727656958538	0.45017	0.0668	92.83	NaN	3.978519998781849e-06	WT-like	0.642735	0.331839
546	E28H	0.789102280771772	0.0527756989722995	0.781767	-1.34934863775638	0.8658620689656367	8.199305671584348	2.8727656958538	0.53863	0.15527	92.83	NaN		WT-like	0.380858	0.331839
547	E28I	0.0727470391610861	0.0771268072448069	0.781767	-3.5292620083521897	0.0	8.199305671584348	2.8727656958538	0.68796	0.3046	92.83	NaN		WT-like	0.642207	0.331839
548	E28K	0.853928285028487	0.0739699880447213	0.781767	-1.50112956008455	0.602528735632284	8.199305671584348	2.8727656958538	0.50519	0.12183	92.83	NaN		WT-like	0.366073	0.331839
549	E28L	0.623354892766715	0.0678451590254198	0.781767	-2.64961616604499	0.0	8.199305671584348	2.8727656958538	0.67045	0.28709	92.83	NaN		WT-like	0.652743	0.331839
550	E28M	0.781766545211537	0.10062501282285	0.781767	-3.5292620083521897	0.1793103448276583	8.199305671584348	2.8727656958538	0.61958	0.23622	92.83	NaN		WT-like	0.655471	0.331839
551	E28N	0.909392276285803	0.0636820616393844	0.781767	-1.34784923977675	0.7662068965517955	8.199305671584348	2.8727656958538	0.4621	0.07874	92.83	NaN		WT-like	0.505554	0.331839
552	E28P	-0.0330692656956511	0.0120967830163141	0.781767	-3.8263267712080498	5.0	8.199305671584348	2.8727656958538	0.47929	0.09593	92.83	NaN		WT-like	0.70477	0.331839
553	E28Q	0.969359411446714	0.0522287323818021	0.781767	-0.846395203753745	0.0	8.199305671584348	2.8727656958538	0.49979	0.11643	92.83	NaN		WT-like	0.201443	0.331839
554	E28R	0.746283741536609	0.0557581944452408	0.781767	-1.88560283127898	0.7335632183908901	8.199305671584348	2.8727656958538	0.53883	0.15547	92.83	NaN		WT-like	0.262493	0.331839
555	E28S	0.904244620658571	0.0804267083211653	0.781767	-1.9513809251301104	1.1396551724138937	8.199305671584348	2.8727656958538	0.51991	0.13654	92.83	NaN		WT-like	0.289234	0.331839
556	E28T	0.911791883189454	0.0565388272091577	0.781767	-1.87200626167232	0.5727586206897537	8.199305671584348	2.8727656958538	0.52263	0.13927	92.83	NaN		WT-like	0.344458	0.331839
557	E28V	0.389666317737388	0.0919792999352594	0.781767	-3.5292620083521897	0.0	8.199305671584348	2.8727656958538	0.64872	0.26535	92.83	NaN		WT-like	0.556474	0.331839
558	E28W	0.378935649986634	0.0839579599827562	0.781767	-3.8263267712080498	0.1021839080460957	8.199305671584348	2.8727656958538	0.68198	0.29862	92.83	NaN		WT-like	0.678434	0.331839
559	E28Y	0.367473436433777	0.127391318430473	0.781767	-3.8263267712080498	0.3235632183908892	8.199305671584348	2.8727656958538	0.65214	0.26878	92.83	NaN		WT-like	0.622296	0.331839
560	V29A	0.999799228703512	0.0376025148674908	0.972861	-0.316223494150016	0.4641379310344056	10.015980173549991	2.8727656958538	0.43211	-0.08183	92.29	NaN		WT-like	0.0947144	0.436782
561	V29C	0.944219006699148	0.0572068746693948	0.972861	-1.44648826570051	1.5733333333332666	10.015980173549991	2.8727656958538	0.49888	-0.01506	92.29	NaN		WT-like	0.323114	0.436782
562	V29D	0.732006285742025	0.0545996419886529	0.972861	-1.78256170385905	1.1185057471263316	10.015980173549991	2.8727656958538	0.23657	-0.27736	92.29	NaN		WT-like	0.362464	0.436782
563	V29E	0.976862755499161	0.0485918245884182	0.972861	-0.664837687435441	0.5406896551723298	10.015980173549991	2.8727656958538	0.26251	-0.25142	92.29	NaN		WT-like	0.111842	0.436782
564	V29F	1.04236796571342	0.0557769381072482	0.972861	-1.26598284317773	0.0	10.015980173549991	2.8727656958538	0.53671	0.02278	92.29	NaN		WT-like	0.196292	0.436782
565	V29G	0.573905039577119	0.040757613556968	0.972861	-2.41996093379901	1.85586206896546	10.015980173549991	2.8727656958538	0.31916	-0.19478	92.29	NaN		WT-like	0.292761	0.436782
566	V29H	1.05817533381913	0.0809964595259081	0.972861	-1.0448558949690998	0.2386206896551226	10.015980173549991	2.8727656958538	0.40064	-0.1133	92.29	NaN		WT-like	0.204962	0.436782
567	V29I	1.01208232657939	0.0278789568427962	0.972861	-0.787218482865256	0.0	10.015980173549991	2.8727656958538	0.55797	0.04404	92.29	NaN		WT-like	0.19086	0.436782
568	V29K	0.970856185642774	0.0538150553456649	0.972861	-1.15113724084746	1.3054022988505192	10.015980173549991	2.8727656958538	0.36891	-0.14502	92.29	NaN		WT-like	0.169474	0.436782
569	V29L	1.11488063848406	0.0810351808309538	0.972861	-0.4314148605939749	0.8078160919539469	10.015980173549991	2.8727656958538	0.53807	0.02413	92.29	NaN		WT-like	0.132519	0.436782
570	V29M	1.07455985855312	0.0443822532758142	0.972861	-0.584345750587069	1.0616091954022062	10.015980173549991	2.8727656958538	0.48254	-0.0314	92.29	NaN		WT-like	0.168765	0.436782
571	V29N	0.822308586439429	0.0490337869504978	0.972861	-1.03851858656726	1.1283908045976496	10.015980173549991	2.8727656958538	0.3297	-0.18423	92.29	NaN		WT-like	0.235296	0.436782
572	V29P	-0.027808047152931	0.0202629280604591	0.972861	-2.41996093379901	5.0	10.015980173549991	2.8727656958538	0.34513	-0.16881	92.29	NaN		WT-like	0.388488	0.436782
573	V29Q	0.964067770604349	0.0718265574724994	0.972861	-1.0633767835710202	0.0	10.015980173549991	2.8727656958538	0.3639	-0.15003	92.29	NaN		WT-like	0.201782	0.436782
574	V29R	0.918301282654957	0.0588647019517678	0.972861	-1.0742582575088802	1.4234482758620182	10.015980173549991	2.8727656958538	0.40083	-0.11311	92.29	NaN		WT-like	0.169243	0.436782
575	V29S	0.885359918977858	0.0496927941934999	0.972861	-1.08538481203964	1.5934482758620232	10.015980173549991	2.8727656958538	0.38273	-0.13121	92.29	NaN		WT-like	0.224929	0.436782
576	V29T	0.972860843355515	0.0393618357497703	0.972861	-0.616476618364929	0.7158620689654464	10.015980173549991	2.8727656958538	0.38532	-0.12862	92.29	NaN		WT-like	0.139429	0.436782
577	V29=			0.972861			10.015980173549991	2.8727656958538	0.51394	0	92.29	NaN		WT-like		0.436782
578	V29W	0.988167076296974	0.0498176046605983	0.972861	-2.0135086131837	0.1331034482757724	10.015980173549991	2.8727656958538	0.55113	0.03719	92.29	NaN		WT-like	0.323726	0.436782
579	V29Y	1.06110907987864	0.048451440086836	0.972861	-2.0135086131837	0.0	10.015980173549991	2.8727656958538	0.5177	0.00376	92.29	NaN		WT-like	0.29779	0.436782
580	V30A	0.548134179677398	0.0644875914849671	-0.0199336	-3.1921989608066	2.114482758620711	15.73390489787503	2.8727656958538	0.48014	-0.08192	90.48	NaN		Total-loss	0.682874	0
581	V30C	0.821360308011263	0.0479399390777705	-0.0199336	-3.8352501541171495	2.0258620689655955	15.73390489787503	2.8727656958538	0.54718	-0.01488	90.48	NaN		Total-loss	0.697022	0
582	V30D	-0.0251343834128792	0.0122177803802628	-0.0199336	-4.15428716274637	4.452873563218444	15.73390489787503	2.8727656958538	0.27333	-0.28873	90.48	NaN	5.068217088461762e-06	Total-loss	0.711785	0
583	V30E	-0.0177244070338684	0.0201143571814905	-0.0199336	-4.15428716274637	5.0	15.73390489787503	2.8727656958538	0.30171	-0.26035	90.48	NaN		Total-loss	0.707081	0
584	V30F	0.586765992322736	0.0709727151807298	-0.0199336	-4.15428716274637	5.0	15.73390489787503	2.8727656958538	0.58441	0.02235	90.48	NaN		Total-loss	0.61748	0
585	V30G	-0.0256250774810468	0.0143274944125667	-0.0199336	-4.15428716274637	4.732758620689702	15.73390489787503	2.8727656958538	0.36265	-0.19941	90.48	NaN		Total-loss	0.742035	0
586	V30H	-0.0229458139783661	0.01323731624684	-0.0199336	-4.15428716274637	5.0	15.73390489787503	2.8727656958538	0.44793	-0.11413	90.48	NaN		Total-loss	0.699415	0
587	V30I	0.835377293718655	0.057143935267042	-0.0199336	-1.23239031274218	2.2862068965517617	15.73390489787503	2.8727656958538	0.60509	0.04303	90.48	NaN		Total-loss	0.15787	0
588	V30K	-0.024002443082821	0.0103738022812423	-0.0199336	-4.15428716274637	5.0	15.73390489787503	2.8727656958538	0.41505	-0.14701	90.48	NaN		Total-loss	0.729198	0
589	V30L	0.43365802898317	0.067688836053366	-0.0199336	-1.210729501265	2.782298850574754	15.73390489787503	2.8727656958538	0.58573	0.02367	90.48	NaN		Total-loss	0.175396	0
590	V30M	0.367107684352906	0.0841911086211361	-0.0199336	-2.53393362127997	4.303678160919567	15.73390489787503	2.8727656958538	0.53094	-0.03113	90.48	NaN		Total-loss	0.738071	0
591	V30N	-0.026209908622952	0.013698318684422	-0.0199336	-4.15428716274637	2.881609195402317	15.73390489787503	2.8727656958538	0.37385	-0.18822	90.48	NaN		Total-loss	0.742488	0
592	V30P	-0.0294347706428171	0.0112729457184566	-0.0199336	-4.15428716274637	5.0	15.73390489787503	2.8727656958538	0.39014	-0.17193	90.48	NaN		Total-loss	0.731345	0
593	V30Q	-0.0199335688308513	0.0180712982692163	-0.0199336	-4.15428716274637	4.807356321839115	15.73390489787503	2.8727656958538	0.40982	-0.15224	90.48	NaN		Total-loss	0.704509	0
594	V30R	-0.020068268558686	0.0258907741870373	-0.0199336	-4.15428716274637	5.0	15.73390489787503	2.8727656958538	0.44813	-0.11393	90.48	NaN		Total-loss	0.756317	0
595	V30S	-0.0264933285886892	0.0113428565373702	-0.0199336	-3.8352501541171495	3.2187356321839524	15.73390489787503	2.8727656958538	0.42943	-0.13264	90.48	NaN		Total-loss	0.746227	0
596	V30T	0.24245770981944	0.0907854831278818	-0.0199336	-3.8352501541171495	1.3137931034483092	15.73390489787503	2.8727656958538	0.43211	-0.12996	90.48	NaN		Total-loss	0.744963	0
597	V30=			-0.0199336			15.73390489787503	2.8727656958538	0.56206	0	90.48	NaN		Total-loss		0
598	V30W	0.521760067659915	0.0598202216578072	-0.0199336	-4.15428716274637	5.0	15.73390489787503	2.8727656958538	0.59845	0.03639	90.48	NaN		Total-loss	0.659913	0
599	V30Y	-0.0256969547994766	0.0127225894505321	-0.0199336	-4.15428716274637	5.0	15.73390489787503	2.8727656958538	0.56577	0.00371	90.48	NaN		Total-loss	0.715567	0
600	A31=			-0.0152359			9.535993657991849	2.8727656958538	0.39077	0	91.02	NaN		Total-loss		0.0852713
601	A31C	0.264059703449024	0.100379470695211	-0.0152359	-1.86809270352422	1.8641379310344648	9.535993657991849	2.8727656958538	0.45629	0.06552	91.02	NaN		Total-loss	0.536904	0.0852713
602	A31D	-0.025189634059148	0.0155181353323948	-0.0152359	-3.3946314061592298	2.3220689655172158	9.535993657991849	2.8727656958538	0.20712	-0.18365	91.02	NaN	5.068293416535762e-06	Total-loss	0.560449	0.0852713
603	A31E	0.70949235982027	0.069782169272766	-0.0152359	-2.70396588871122	1.0086206896551568	9.535993657991849	2.8727656958538	0.23081	-0.15996	91.02	NaN		Total-loss	0.648039	0.0852713
604	A31F	-0.0048941114313278	0.0181775268438491	-0.0152359	-3.82822683810189	0.6458620689655336	9.535993657991849	2.8727656958538	0.49408	0.10331	91.02	NaN		Total-loss	0.632359	0.0852713
605	A31G	0.943532065962491	0.0341895164512019	-0.0152359	-1.01839624361268	1.8041379310344727	9.535993657991849	2.8727656958538	0.28324	-0.10753	91.02	NaN		Total-loss	0.121912	0.0852713
606	A31H	0.0685470594264294	0.0622182207377282	-0.0152359	-2.42559195461939	1.1706896551724075	9.535993657991849	2.8727656958538	0.36041	-0.03037	91.02	NaN		Total-loss	0.387163	0.0852713
607	A31I	-0.0284550490770857	0.0154623429588585	-0.0152359	-3.46708032954405	4.758620689655157	9.535993657991849	2.8727656958538	0.51553	0.12476	91.02	NaN		Total-loss	0.617326	0.0852713
608	A31K	-0.0237821261176695	0.0184650153732914	-0.0152359	-3.56407854591721	2.382068965517286	9.535993657991849	2.8727656958538	0.33011	-0.06066	91.02	NaN		Total-loss	0.482567	0.0852713
609	A31L	-0.0251562587331415	0.0292912448434544	-0.0152359	-2.41050771741128	3.006896551724148	9.535993657991849	2.8727656958538	0.49545	0.10467	91.02	NaN		Total-loss	0.491429	0.0852713
610	A31M	0.134446952242292	0.0560968802077467	-0.0152359	-3.46708032954405	2.138620689655172	9.535993657991849	2.8727656958538	0.44012	0.04935	91.02	NaN		Total-loss	0.606247	0.0852713
611	A31N	-0.0170993470704041	0.0200880094775212	-0.0152359	-3.3946314061592298	2.2368965517241657	9.535993657991849	2.8727656958538	0.29311	-0.09766	91.02	NaN		Total-loss	0.657298	0.0852713
612	A31P	-0.0370320924258752	0.0132423168985048	-0.0152359	-4.0280473073137095	5.0	9.535993657991849	2.8727656958538	0.30761	-0.08316	91.02	NaN		Total-loss	0.6211	0.0852713
613	A31Q	0.459375881966431	0.0647971437519995	-0.0152359	-3.3946314061592298	0.6144827586206639	9.535993657991849	2.8727656958538	0.32536	-0.06542	91.02	NaN		Total-loss	0.589556	0.0852713
614	A31R	-0.0152359459794761	0.024091318735539	-0.0152359	-2.60210986069465	2.5096551724138	9.535993657991849	2.8727656958538	0.36059	-0.03018	91.02	NaN		Total-loss	0.644548	0.0852713
615	A31S	0.983436802283299	0.0472999831624924	-0.0152359	-1.20189084237147	1.4951724137931075	9.535993657991849	2.8727656958538	0.34327	-0.04751	91.02	NaN		Total-loss	0.218269	0.0852713
616	A31T	0.284081689275546	0.116434093489909	-0.0152359	-2.51543520779129	3.5575862068965542	9.535993657991849	2.8727656958538	0.34574	-0.04504	91.02	NaN		Total-loss	0.631455	0.0852713
617	A31V	-0.0224526339091186	0.0179211214531834	-0.0152359	-2.3848768966106	2.7413793103448434	9.535993657991849	2.8727656958538	0.47127	0.0805	91.02	NaN		Total-loss	0.273165	0.0852713
618	A31W	-0.0206978701900421	0.0202463222749065	-0.0152359	-3.82822683810189	0.4568965517241536	9.535993657991849	2.8727656958538	0.50861	0.11783	91.02	NaN		Total-loss	0.60201	0.0852713
619	A31Y	-0.017950985458046	0.0177807699937625	-0.0152359	-3.82822683810189	0.6648275862069348	9.535993657991849	2.8727656958538	0.47503	0.08426	91.02	NaN		Total-loss	0.626446	0.0852713
620	K32A	1.08933117315563	0.0492651627320625	0.979009	-1.11341773829726	0.3641379310344965	4.882159068507835	2.8727656958538	0.27451	0.04929	91.12	NaN		WT-like	0.155529	0.728814
621	K32C	0.983105301025239	0.070181270857753	0.979009	-1.01317524041877	0.9500000000000378	4.882159068507835	2.8727656958538	0.33113	0.10591	91.12	NaN		WT-like	0.147021	0.728814
622	K32D	0.848107208029821	0.0315258854291543	0.979009	-2.39773946978925	0.5879310344828119	4.882159068507835	2.8727656958538	0.13352	-0.0917	91.12	NaN		WT-like	0.235638	0.728814
623	K32E	0.967782917312733	0.0488874680557862	0.979009	-1.42881767783014	0.1544827586207216	4.882159068507835	2.8727656958538	0.15039	-0.07483	91.12	NaN		WT-like	0.149002	0.728814
624	K32F	0.966031879874069	0.0442922176936083	0.979009	-3.20266679126717	0.4651724137931586	4.882159068507835	2.8727656958538	0.36553	0.1403	91.12	NaN		WT-like	0.2523	0.728814
625	K32G	0.860136818194633	0.0952636686642406	0.979009	-1.56476354005555	1.2337931034482672	4.882159068507835	2.8727656958538	0.18905	-0.03618	91.12	NaN		WT-like	0.150298	0.728814
626	K32H	1.04267431893856	0.0771647850096194	0.979009	-1.59167191185126	0.3968965517241611	4.882159068507835	2.8727656958538	0.24948	0.02425	91.12	NaN		WT-like	0.216924	0.728814
627	K32I	0.921051082059791	0.048730116321101	0.979009	-2.73261273566137	0.0	4.882159068507835	2.8727656958538	0.38565	0.16043	91.12	NaN		WT-like	0.262697	0.728814
628	K32=			0.979009			4.882159068507835	2.8727656958538	0.22523	0	91.12	NaN		WT-like		0.728814
629	K32L	1.15567830372896	0.122010251926404	0.979009	-1.8538206646737	0.0	4.882159068507835	2.8727656958538	0.36679	0.14157	91.12	NaN		WT-like	0.207519	0.728814
630	K32M	1.01006265623389	0.0743677692886894	0.979009	-2.2624270592420603	0.1434482758621267	4.882159068507835	2.8727656958538	0.31681	0.09159	91.12	NaN		WT-like	0.208514	0.728814
631	K32N	0.969950445551067	0.0379962615818857	0.979009	-1.85723143107158	0.3324137931035066	4.882159068507835	2.8727656958538	0.19653	-0.02869	91.12	NaN		WT-like	0.241805	0.728814
632	K32P	-0.0335092065946458	0.0268758702001699	0.979009	-1.1090829233981698	5.0	4.882159068507835	2.8727656958538	0.20766	-0.01757	91.12	NaN		WT-like	0.127885	0.728814
633	K32Q	1.03004743534427	0.0481729128148837	0.979009	-0.750268024915562	0.0886206896551937	4.882159068507835	2.8727656958538	0.22148	-0.00374	91.12	NaN		WT-like	0.122128	0.728814
634	K32R	1.01620945660175	0.0509263596671983	0.979009	-0.250597466563341	0.0589655172413962	4.882159068507835	2.8727656958538	0.24963	0.0244	91.12	NaN		WT-like	0.0597918	0.728814
635	K32S	0.979009275312963	0.0482768957103282	0.979009	-0.8555912875732209	0.5465517241379436	4.882159068507835	2.8727656958538	0.23567	0.01045	91.12	NaN		WT-like	0.098603	0.728814
636	K32T	0.965429837278175	0.0619378067592639	0.979009	-0.8975960862064971	0.2989655172413661	4.882159068507835	2.8727656958538	0.23765	0.01242	91.12	NaN	3.978199856646825e-06	WT-like	0.13973	0.728814
637	K32V	1.02094183719418	0.0551965487337072	0.979009	-2.73261273566137	0.2555172413793053	4.882159068507835	2.8727656958538	0.34461	0.11938	91.12	NaN		WT-like	0.204336	0.728814
638	K32W	0.947479137400788	0.049957584735768	0.979009	-3.20266679126717	0.0	4.882159068507835	2.8727656958538	0.3791	0.15388	91.12	NaN		WT-like	0.269362	0.728814
639	K32Y	1.01401597975691	0.0461813922499048	0.979009	-3.20266679126717	0.1620689655172507	4.882159068507835	2.8727656958538	0.34802	0.1228	91.12	NaN		WT-like	0.253404	0.728814
640	R33A	0.743627449351349	0.0649224307480231	0.670612	-2.96887982723548	0.6287356321839112	10.989566941369711	2.8727656958538	0.2495	0.02332	88.85	NaN		WT-like	0.336567	0.492701
641	R33C	0.59184385793401	0.0838377691842973	0.670612	-2.96887982723548	1.0413793103448217	10.989566941369711	2.8727656958538	0.30312	0.07694	88.85	NaN		WT-like	0.409099	0.492701
642	R33D	0.455929414581177	0.0550721727133475	0.670612	-1.64811422778752	1.0444827586206884	10.989566941369711	2.8727656958538	0.11925	-0.10693	88.85	NaN		WT-like	0.221984	0.492701
643	R33E	0.614484482271585	0.0561382041903749	0.670612	-0.883820363334121	0.5500000000000094	10.989566941369711	2.8727656958538	0.13459	-0.09159	88.85	NaN		WT-like	0.133731	0.492701
644	R33F	0.487637068328296	0.0711436619371913	0.670612	-3.36072207064363	0.0	10.989566941369711	2.8727656958538	0.33606	0.10988	88.85	NaN		WT-like	0.364156	0.492701
645	R33G	0.569828249444149	0.0592045634862473	0.670612	-3.5413007741231097	1.98655172413792	10.989566941369711	2.8727656958538	0.17	-0.05618	88.85	NaN		WT-like	0.38741	0.492701
646	R33H	0.670611648999938	0.0691668630701136	0.670612	-1.79411375289206	0.2086206896551525	10.989566941369711	2.8727656958538	0.22604	-0.00014	88.85	NaN		WT-like	0.205846	0.492701
647	R33I	0.742782518136003	0.0555991048796501	0.670612	-2.0521312094512902	0.0	10.989566941369711	2.8727656958538	0.35547	0.1293	88.85	NaN		WT-like	0.258075	0.492701
648	R33K	0.947051178712275	0.0714906137995315	0.670612	-1.08615444101088	0.1210344827586595	10.989566941369711	2.8727656958538	0.20344	-0.02273	88.85	NaN		WT-like	0.12728	0.492701
649	R33L	0.808364386885895	0.0366616438398636	0.670612	-1.00204357113875	0.0	10.989566941369711	2.8727656958538	0.33728	0.1111	88.85	NaN	3.978169843321666e-06	WT-like	0.130146	0.492701
650	R33M	0.951691847017234	0.0566809860007591	0.670612	-2.65522083225248	0.0	10.989566941369711	2.8727656958538	0.28948	0.06331	88.85	NaN		WT-like	0.423849	0.492701
651	R33N	0.666058556371711	0.0531078932844935	0.670612	-2.34156183726949	0.4606896551724182	10.989566941369711	2.8727656958538	0.17689	-0.04928	88.85	NaN		WT-like	0.2456	0.492701
652	R33P	-0.0202372112596655	0.0143717900563586	0.670612	-3.5413007741231097	3.925172413793117	10.989566941369711	2.8727656958538	0.18717	-0.03901	88.85	NaN	6.978169949434233e-06	WT-like	0.400607	0.492701
653	R33Q	0.838149053345901	0.063095096220605	0.670612	-0.406237503511198	0.2296551724137724	10.989566941369711	2.8727656958538	0.19997	-0.02621	88.85	pathogenic	7.854546287486196e-05	WT-like	0.0779601	0.492701
654	R33=			0.670612			10.989566941369711	2.8727656958538	0.22618	0	88.85	NaN		WT-like		0.492701
655	R33S	0.831154655530637	0.0611905390583182	0.670612	-1.93981839791287	1.0155172413792883	10.989566941369711	2.8727656958538	0.21316	-0.01302	88.85	NaN		WT-like	0.195554	0.492701
656	R33T	0.726158388852084	0.035555494192439	0.670612	-1.80144598689634	0.6362068965517336	10.989566941369711	2.8727656958538	0.215	-0.01118	88.85	NaN		WT-like	0.217636	0.492701
657	R33V	0.569995435739071	0.0634685256032813	0.670612	-1.40436903846217	0.0	10.989566941369711	2.8727656958538	0.31599	0.08981	88.85	NaN		WT-like	0.288459	0.492701
658	R33W	0.519891069051682	0.0620769195843723	0.670612	-3.36072207064363	0.0	10.989566941369711	2.8727656958538	0.34915	0.12297	88.85	NaN		WT-like	0.309616	0.492701
659	R33Y	0.69069142940078	0.0634602070113148	0.670612	-2.41295377153076	0.0	10.989566941369711	2.8727656958538	0.31926	0.09308	88.85	NaN		WT-like	0.233985	0.492701
660	Q34A	0.908422597750561	0.0282032031016076	0.990552	-2.36718691188385	0.9135632183908152	11.156247893414987	2.8727656958538	0.31252	0.0578	86.99	NaN		WT-like	0.312363	0.24
661	Q34C	0.990551776644524	0.0707005932788814	0.990552	-2.7350005010256804	0.6886206896551968	11.156247893414987	2.8727656958538	0.37295	0.11822	86.99	NaN		WT-like	0.346271	0.24
662	Q34D	0.576026031660208	0.0600166497465695	0.990552	-2.53393362127997	1.8206896551724043	11.156247893414987	2.8727656958538	0.15622	-0.09851	86.99	NaN		WT-like	0.630376	0.24
663	Q34E	1.0634888058151	0.0507019665066235	0.990552	-1.8392126047787904	1.299655172413795	11.156247893414987	2.8727656958538	0.17537	-0.07936	86.99	NaN		WT-like	0.428685	0.24
664	Q34F	1.00922591395912	0.060573716112933	0.990552	-2.60827256755833	0.0	11.156247893414987	2.8727656958538	0.40903	0.15431	86.99	NaN		WT-like	0.47456	0.24
665	Q34G	0.698509834691368	0.0594582772703181	0.990552	-3.901581191741069	2.954942528735616	11.156247893414987	2.8727656958538	0.21879	-0.03594	86.99	NaN		WT-like	0.443621	0.24
666	Q34H	1.04790242417146	0.0957514540467634	0.990552	-0.90899839929766	1.3110344827585887	11.156247893414987	2.8727656958538	0.28539	0.03066	86.99	NaN		WT-like	0.299908	0.24
667	Q34I	1.07773926508381	0.0429486695788342	0.990552	-1.33973585934684	0.5662068965517424	11.156247893414987	2.8727656958538	0.42993	0.1752	86.99	NaN		WT-like	0.284146	0.24
668	Q34K	0.760398075678092	0.0542619495721173	0.990552	-3.10092047226695	3.149195402298814	11.156247893414987	2.8727656958538	0.25885	0.00412	86.99	NaN		WT-like	0.527173	0.24
669	Q34L	0.905110036952754	0.0828998330255168	0.990552	-1.07311768551818	0.0	11.156247893414987	2.8727656958538	0.41035	0.15562	86.99	NaN		WT-like	0.150009	0.24
670	Q34M	0.86244280785078	0.0479205401157579	0.990552	-0.6219963758828311	0.0189655172414012	11.156247893414987	2.8727656958538	0.35779	0.10306	86.99	NaN		WT-like	0.396728	0.24
671	Q34N	1.02923375915058	0.0576004885458026	0.990552	-2.53393362127997	0.6179310344827298	11.156247893414987	2.8727656958538	0.22713	-0.0276	86.99	NaN		WT-like	0.631774	0.24
672	Q34P	-0.0255098292029841	0.0124802369145263	0.990552	-3.901581191741069	5.0	11.156247893414987	2.8727656958538	0.23947	-0.01526	86.99	NaN		WT-like	0.655565	0.24
673	Q34=			0.990552			11.156247893414987	2.8727656958538	0.25473	0	86.99	NaN		WT-like		0.24
674	Q34R	0.897075899261479	0.0559946603917123	0.990552	-1.66156386698039	0.899310344827568	11.156247893414987	2.8727656958538	0.28555	0.03082	86.99	benign	0.0030491031860033	WT-like	0.278838	0.24
675	Q34S	0.975990623319654	0.0503770374544098	0.990552	-1.93314944497631	1.4198850574712456	11.156247893414987	2.8727656958538	0.27031	0.01558	86.99	NaN		WT-like	0.455409	0.24
676	Q34T	1.01973210244069	0.0498489130043887	0.990552	-1.97582584285256	0.3179310344827674	11.156247893414987	2.8727656958538	0.27247	0.01774	86.99	NaN		WT-like	0.486161	0.24
677	Q34V	1.06977549752167	0.0499111531081436	0.990552	-1.33844711397032	0.0	11.156247893414987	2.8727656958538	0.38714	0.13242	86.99	NaN		WT-like	0.444777	0.24
678	Q34W	1.00319193935765	0.0461912891610172	0.990552	-3.38125424187725	3.078965517241357	11.156247893414987	2.8727656958538	0.42315	0.16842	86.99	NaN		WT-like	0.591423	0.24
679	Q34Y	1.01819163948002	0.0648396783459672	0.990552	-3.38125424187725	0.1701149425287116	11.156247893414987	2.8727656958538	0.39073	0.136	86.99	NaN		WT-like	0.553583	0.24
680	G35A	0.868007940271117	0.038749580065571	0.77	-1.3039037748698898	1.3472413793103712	7.659292306459843	2.8727656958538	0.33493	0.09814	87.58	NaN		WT-like	0.611687	0.673077
681	G35C	0.877413565545657	0.0817751083149406	0.77	-2.1177250406108703	1.3972413793103913	7.659292306459843	2.8727656958538	0.39718	0.1604	87.58	NaN		WT-like	0.400252	0.673077
682	G35D	0.831462566633564	0.0906807704859572	0.77	-1.89704308977097	0.6079310344828095	7.659292306459843	2.8727656958538	0.17019	-0.0666	87.58	NaN		WT-like	0.298861	0.673077
683	G35E	0.713777401243506	0.0584866551872875	0.77	-2.45142244249057	0.8334482758621186	7.659292306459843	2.8727656958538	0.19067	-0.04612	87.58	NaN		WT-like	0.65455	0.673077
684	G35F	0.42832176789792	0.057937514090186	0.77	-4.2485362995567	0.9725287356322116	7.659292306459843	2.8727656958538	0.43399	0.1972	87.58	NaN		WT-like	0.688575	0.673077
685	G35=			0.77			7.659292306459843	2.8727656958538	0.23679	0	87.58	NaN		WT-like		0.673077
686	G35H	0.821377262948482	0.0655734515032721	0.77	-3.15803908993815	0.5886206896552094	7.659292306459843	2.8727656958538	0.30671	0.06993	87.58	NaN		WT-like	0.682248	0.673077
687	G35I	0.0583175004339716	0.0501635685912302	0.77	-4.2485362995567	3.476896551724167	7.659292306459843	2.8727656958538	0.45518	0.21839	87.58	NaN		WT-like	0.436932	0.673077
688	G35K	0.853298956670433	0.0554820067518936	0.77	-2.24698984514367	0.2696551724138196	7.659292306459843	2.8727656958538	0.27896	0.04217	87.58	NaN		WT-like	0.278854	0.673077
689	G35L	0.658217150338074	0.0668307959289526	0.77	-4.2485362995567	1.0073563218390948	7.659292306459843	2.8727656958538	0.43533	0.19854	87.58	NaN		WT-like	0.660234	0.673077
690	G35M	0.770000337122363	0.0631762211818463	0.77	-4.2485362995567	1.288735632183933	7.659292306459843	2.8727656958538	0.38164	0.14485	87.58	NaN		WT-like	0.670928	0.673077
691	G35N	0.990171578582735	0.0456149382254784	0.77	-1.78197970893085	0.1250574712643899	7.659292306459843	2.8727656958538	0.24559	0.00881	87.58	NaN		WT-like	0.240074	0.673077
692	G35P	-0.0216092084083999	0.0110970684246069	0.77	-4.2485362995567	3.0109195402299043	7.659292306459843	2.8727656958538	0.2586	0.02182	87.58	NaN		WT-like	0.691314	0.673077
693	G35Q	0.869327596905551	0.0530760465184589	0.77	-1.54269755451421	0.6632183908046217	7.659292306459843	2.8727656958538	0.27464	0.03785	87.58	NaN		WT-like	0.338177	0.673077
694	G35R	0.797616771264531	0.0448741585303954	0.77	-3.49809449132073	0.6563218390804901	7.659292306459843	2.8727656958538	0.30688	0.07009	87.58	NaN		WT-like	0.661891	0.673077
695	G35S	0.883902864939396	0.0429013011869553	0.77	-2.06870475370379	1.087126436781619	7.659292306459843	2.8727656958538	0.29096	0.05418	87.58	NaN		WT-like	0.38007	0.673077
696	G35T	0.418514973194149	0.0634673726795531	0.77	-3.41121450544029	2.17034482758624	7.659292306459843	2.8727656958538	0.29323	0.05644	87.58	NaN		WT-like	0.611365	0.673077
697	G35V	0.258098120087633	0.0944832164760416	0.77	-4.2485362995567	2.2503448275862303	7.659292306459843	2.8727656958538	0.41169	0.17491	87.58	NaN		WT-like	0.646328	0.673077
698	G35W	0.0127163259546554	0.0280562847287803	0.77	-4.2485362995567	1.5734482758621045	7.659292306459843	2.8727656958538	0.44831	0.21152	87.58	NaN		WT-like	0.697034	0.673077
699	G35Y	0.292769819082379	0.0997620230108857	0.77	-4.2485362995567	0.8189655172413793	7.659292306459843	2.8727656958538	0.41535	0.17856	87.58	NaN		WT-like	0.69056	0.673077
700	V36A	0.528198083885603	0.0857977756615861	0.33489	-1.70712214399625	2.12482758620683	9.217167576111548	2.8727656958538	0.32529	-0.07589	87.73	NaN		WT-like	0.64795	0.12069
701	V36C	0.797206039348617	0.0733105933434661	0.33489	-2.686022310220089	2.0552873563217706	9.217167576111548	2.8727656958538	0.3868	-0.01438	87.73	NaN		WT-like	0.715858	0.12069
702	V36D	-0.015530711563737	0.014783290749908	0.33489	-2.52987852051788	4.37758620689653	9.217167576111548	2.8727656958538	0.16412	-0.23706	87.73	NaN		WT-like	0.665469	0.12069
703	V36E	0.0595466973170118	0.0490515732198828	0.33489	-2.61646499291277	4.193218390804545	9.217167576111548	2.8727656958538	0.18404	-0.21715	87.73	NaN		WT-like	0.691869	0.12069
704	V36F	0.423648567333789	0.0629362152523994	0.33489	-4.16885919781825	2.6241379310344484	9.217167576111548	2.8727656958538	0.42332	0.02213	87.73	NaN		WT-like	0.677099	0.12069
705	V36G	-0.0191185733167238	0.0234385454134607	0.33489	-4.16885919781825	5.0	9.217167576111548	2.8727656958538	0.229	-0.17218	87.73	NaN		WT-like	0.736539	0.12069
706	V36H	0.0947154146873082	0.064549474319316	0.33489	-2.7991865132942	3.199195402298834	9.217167576111548	2.8727656958538	0.29753	-0.10366	87.73	NaN		WT-like	0.742941	0.12069
707	V36I	0.981382819404365	0.0436203974001785	0.33489	-1.30792792122548	0.1731034482758457	9.217167576111548	2.8727656958538	0.44439	0.04321	87.73	NaN	5.068116869317507e-06	WT-like	0.315666	0.12069
708	V36K	0.381132300222297	0.0755296503560356	0.33489	-3.846658185797661	2.6441379310344457	9.217167576111548	2.8727656958538	0.27028	-0.1309	87.73	NaN		WT-like	0.747167	0.12069
709	V36L	0.904191556371609	0.0663423329426027	0.33489	-0.9004504934891491	2.747816091953991	9.217167576111548	2.8727656958538	0.42465	0.02346	87.73	NaN		WT-like	0.187111	0.12069
710	V36M	0.731255010119784	0.0573364385067075	0.33489	-1.33599353016491	3.285517241379239	9.217167576111548	2.8727656958538	0.37141	-0.02977	87.73	NaN		WT-like	0.581896	0.12069
711	V36N	-0.0254877665916246	0.0176482090498929	0.33489	-3.55900058247438	2.525632183908015	9.217167576111548	2.8727656958538	0.23761	-0.16357	87.73	NaN		WT-like	0.682386	0.12069
712	V36P	-0.0178261432579475	0.030449405739483	0.33489	-4.16885919781825	4.0682758620689405	9.217167576111548	2.8727656958538	0.25034	-0.15085	87.73	NaN		WT-like	0.718347	0.12069
713	V36Q	0.334890372056086	0.0827759680477946	0.33489	-2.4187354277074102	2.9468965517240764	9.217167576111548	2.8727656958538	0.26605	-0.13514	87.73	NaN		WT-like	0.608939	0.12069
714	V36R	0.160393648613165	0.0857598544903826	0.33489	-2.7666368414149902	1.5162068965517017	9.217167576111548	2.8727656958538	0.29769	-0.10349	87.73	NaN		WT-like	0.637986	0.12069
715	V36S	0.0393968977135043	0.054048287806321	0.33489	-2.0277134193271698	3.2431034482758005	9.217167576111548	2.8727656958538	0.28206	-0.11912	87.73	NaN		WT-like	0.552119	0.12069
716	V36T	0.623378209218648	0.0595796127600795	0.33489	-2.05799712782978	2.147241379310297	9.217167576111548	2.8727656958538	0.28428	-0.11691	87.73	NaN		WT-like	0.242579	0.12069
717	V36=			0.33489			9.217167576111548	2.8727656958538	0.40118	0	87.73	NaN		WT-like		0.12069
718	V36W	0.14767569879271	0.0782334983604493	0.33489	-4.16885919781825	2.8917241379310235	9.217167576111548	2.8727656958538	0.43756	0.03638	87.73	NaN		WT-like	0.688349	0.12069
719	V36Y	0.53264718762212	0.0834417187726073	0.33489	-4.16885919781825	2.370574712643629	9.217167576111548	2.8727656958538	0.40481	0.00363	87.73	NaN		WT-like	0.73183	0.12069
720	P37A	0.944811534408066	0.0610919078546297	0.899728	-1.29731331017049	1.900344827586274	5.002650975925261	2.85466620069823	0.75892	0.07334	90.05	NaN		WT-like	0.31612	0.389937
721	P37C	0.910008290051407	0.057401101897778	0.899728	-2.41466683465204	2.6648275862069197	5.002650975925261	2.85466620069823	0.80464	0.11906	90.05	NaN		WT-like	0.556558	0.389937
722	P37D	1.00633527763956	0.0452783795048375	0.899728	-1.14085137558796	1.8048275862069485	5.002650975925261	2.85466620069823	0.5618	-0.12378	90.05	NaN		WT-like	0.206855	0.389937
723	P37E	1.02285004118264	0.0376287666887452	0.899728	-0.704539889215904	1.9666666666666817	5.002650975925261	2.85466620069823	0.59558	-0.08999	90.05	NaN		WT-like	0.262421	0.389937
724	P37F	0.741667522838693	0.0515083427529898	0.899728	-3.47817806797436	2.0009195402299262	5.002650975925261	2.85466620069823	0.82738	0.1418	90.05	NaN		WT-like	0.589321	0.389937
725	P37G	0.769504093475362	0.0610208544503874	0.899728	-3.47817806797436	2.6441379310345243	5.002650975925261	2.85466620069823	0.6598	-0.02578	90.05	NaN		WT-like	0.593584	0.389937
726	P37H	0.923879155902217	0.0477527489111949	0.899728	-1.2410609251538702	0.7327586206896552	5.002650975925261	2.85466620069823	0.73443	0.04886	90.05	NaN		WT-like	0.411604	0.389937
727	P37I	0.755707167090304	0.0545670934963585	0.899728	-2.05347326773499	2.233678160919592	5.002650975925261	2.85466620069823	0.83929	0.15372	90.05	NaN		WT-like	0.605477	0.389937
728	P37K	0.875270635441615	0.0580709411404294	0.899728	-1.5013974700958002	1.895172413793136	5.002650975925261	2.85466620069823	0.70748	0.0219	90.05	NaN		WT-like	0.241728	0.389937
729	P37L	0.804933092281774	0.0427342043005545	0.899728	-1.31479982572899	2.071609195402341	5.002650975925261	2.85466620069823	0.82816	0.14258	90.05	NaN	0.0002052928670652	WT-like	0.257097	0.389937
730	P37M	0.865034127425268	0.0470103267908903	0.899728	-2.9026810066784603	2.675977011494299	5.002650975925261	2.85466620069823	0.79416	0.10858	90.05	NaN		WT-like	0.591033	0.389937
731	P37N	0.94636652212444	0.058306731466771	0.899728	-1.19273514018527	1.529310344827646	5.002650975925261	2.85466620069823	0.67052	-0.01506	90.05	NaN		WT-like	0.242891	0.389937
732	P37=			0.899728			5.002650975925261	2.85466620069823	0.68558	0	90.05	NaN		WT-like		0.389937
733	P37Q	0.947059937348262	0.0427378565446751	0.899728	-0.6524976339585961	2.1103448275862475	5.002650975925261	2.85466620069823	0.70299	0.01741	90.05	NaN		WT-like	0.152547	0.389937
734	P37R	0.949696238165648	0.0430310523190085	0.899728	-1.13983187898605	1.7320689655172627	5.002650975925261	2.85466620069823	0.73459	0.04901	90.05	NaN		WT-like	0.239917	0.389937
735	P37S	0.962641700476365	0.0345221343203015	0.899728	-0.969530721618805	1.7317241379310904	5.002650975925261	2.85466620069823	0.71952	0.03394	90.05	NaN		WT-like	0.235467	0.389937
736	P37T	0.899727801980691	0.0561729901249569	0.899728	-1.43722845855548	2.2193103448276377	5.002650975925261	2.85466620069823	0.72172	0.03614	90.05	NaN	5.586280167335645e-05	WT-like	0.32935	0.389937
737	P37V	0.835603446367885	0.052435385908411	0.899728	-2.9026810066784603	2.1744827586207034	5.002650975925261	2.85466620069823	0.81394	0.12836	90.05	NaN		WT-like	0.520995	0.389937
738	P37W	0.56883925282509	0.0624890278742794	0.899728	-3.47817806797436	1.00103448275868	5.002650975925261	2.85466620069823	0.83552	0.14994	90.05	NaN		WT-like	0.579394	0.389937
739	P37Y	0.743398630332544	0.0598372805438184	0.899728	-3.47817806797436	1.9379310344827996	5.002650975925261	2.85466620069823	0.81621	0.13063	90.05	NaN		WT-like	0.586246	0.389937
740	A38=			0.76012			8.24019095759389	2.85466620069823	0.61076	0	90.01	NaN		WT-like		0.147287
741	A38C	0.849067437128101	0.0607024419328039	0.76012	-2.37826772663936	1.9006896551724204	8.24019095759389	2.85466620069823	0.67245	0.06169	90.01	NaN		WT-like	0.556558	0.147287
742	A38D	0.188154154247261	0.0777105880293675	0.76012	-2.2567568980669104	1.755862068965525	8.24019095759389	2.85466620069823	0.38988	-0.22088	90.01	NaN		WT-like	0.554896	0.147287
743	A38E	0.760119923569872	0.0417770709568773	0.76012	-1.77924275159544	0.7613793103448566	8.24019095759389	2.85466620069823	0.42332	-0.18744	90.01	NaN		WT-like	0.306015	0.147287
744	A38F	0.416838302527196	0.103790524816656	0.76012	-2.2667831734777297	0.8565517241379309	8.24019095759389	2.85466620069823	0.70493	0.09417	90.01	NaN		WT-like	0.578656	0.147287
745	A38G	0.672964931921029	0.0474988691222287	0.76012	-1.5198719201011002	2.0051724137931224	8.24019095759389	2.85466620069823	0.49153	-0.11923	90.01	NaN		WT-like	0.495263	0.147287
746	A38H	0.761486470743981	0.0663198437973012	0.76012	-2.16926647918824	0.8727586206896376	8.24019095759389	2.85466620069823	0.57956	-0.0312	90.01	NaN		WT-like	0.436845	0.147287
747	A38I	0.890902406277306	0.040342340007638	0.76012	-2.98527998107419	2.4431034482758487	8.24019095759389	2.85466620069823	0.72246	0.1117	90.01	NaN		WT-like	0.40822	0.147287
748	A38K	0.466938130875521	0.0500764098654128	0.76012	-3.3394125512287403	1.9019540229885348	8.24019095759389	2.85466620069823	0.54658	-0.06418	90.01	NaN		WT-like	0.551362	0.147287
749	A38L	0.822401408468383	0.0595501457661258	0.76012	-2.05253504208836	1.7317241379310382	8.24019095759389	2.85466620069823	0.70606	0.0953	90.01	NaN		WT-like	0.303757	0.147287
750	A38M	0.777530860122625	0.050393536780424	0.76012	-2.98527998107419	2.1554022988505954	8.24019095759389	2.85466620069823	0.65789	0.04713	90.01	NaN		WT-like	0.569053	0.147287
751	A38N	0.541802700625113	0.0585855853333596	0.76012	-2.86662968757216	1.7686206896552183	8.24019095759389	2.85466620069823	0.50356	-0.1072	90.01	NaN		WT-like	0.548393	0.147287
752	A38P	0.959491646944515	0.0551889974404845	0.76012	-0.574315819741832	0.0	8.24019095759389	2.85466620069823	0.5208	-0.08996	90.01	NaN		WT-like	0.108337	0.147287
753	A38Q	0.70035102877503	0.0388670032875253	0.76012	-1.7652849885951	0.2858620689655003	8.24019095759389	2.85466620069823	0.54123	-0.06953	90.01	NaN		WT-like	0.273833	0.147287
754	A38R	0.655778391705771	0.0419946087937879	0.76012	-2.66481141429202	1.7040229885057523	8.24019095759389	2.85466620069823	0.57975	-0.03101	90.01	NaN		WT-like	0.502473	0.147287
755	A38S	0.938834375428295	0.0571004950296911	0.76012	-0.902881772899792	0.8568965517241819	8.24019095759389	2.85466620069823	0.56114	-0.04962	90.01	NaN		WT-like	0.163257	0.147287
756	A38T	0.951566742093717	0.0590392625832822	0.76012	-1.26974425749952	1.8396551724138055	8.24019095759389	2.85466620069823	0.56383	-0.04693	90.01	NaN		WT-like	0.195226	0.147287
757	A38V	1.01970124675426	0.0536882717100364	0.76012	-1.8462073815328	1.4831034482758385	8.24019095759389	2.85466620069823	0.68558	0.07482	90.01	NaN	1.0136174119530134e-05	WT-like	0.236189	0.147287
758	A38W	0.598559154873614	0.0477627604263092	0.76012	-3.15048835569532	0.7245977011494354	8.24019095759389	2.85466620069823	0.71687	0.10611	90.01	NaN		WT-like	0.526999	0.147287
759	A38Y	0.329268838635024	0.0864045696377416	0.76012	-3.15048835569532	0.7158620689655248	8.24019095759389	2.85466620069823	0.68882	0.07806	90.01	NaN		WT-like	0.547519	0.147287
760	D39A	0.852069552688231	0.0614525943548537	0.736502	-1.540230444932	0.4479310344827511	5.204854476501929	2.85466620069823	0.63074	0.22049	88.64	NaN		WT-like	0.180442	0.647668
761	D39C	0.738106497763183	0.113921061505223	0.736502	-2.34573256247287	0.7872413793103895	5.204854476501929	2.85466620069823	0.69087	0.28061	88.64	NaN		WT-like	0.376609	0.647668
762	D39=			0.736502			5.204854476501929	2.85466620069823	0.41026	0	88.64	NaN		WT-like		0.647668
763	D39E	1.00859610316197	0.0634959005629009	0.736502	-0.7310104532845171	0.0	5.204854476501929	2.85466620069823	0.44417	0.03391	88.64	NaN	1.0136234807265476e-05	WT-like	0.10769	0.647668
764	D39F	0.162998151146965	0.0962360401563736	0.736502	-4.27858048277539	0.0	5.204854476501929	2.85466620069823	0.72228	0.31202	88.64	NaN		WT-like	0.407085	0.647668
765	D39G	0.799331065913256	0.0493146530962096	0.736502	-2.55908113418425	1.008735632183942	5.204854476501929	2.85466620069823	0.51275	0.1025	88.64	NaN	3.9783599277143375e-06	WT-like	0.219326	0.647668
766	D39H	0.835620058158796	0.0489816651272701	0.736502	-1.05352066839352	0.0	5.204854476501929	2.85466620069823	0.6001	0.18984	88.64	NaN		WT-like	0.186159	0.647668
767	D39I	0.211790779214886	0.11443349367449	0.736502	-4.06900050126128	0.141034482758657	5.204854476501929	2.85466620069823	0.73916	0.3289	88.64	NaN		WT-like	0.408507	0.647668
768	D39K	0.736502041062668	0.073783834261723	0.736502	-2.69538412262139	0.0	5.204854476501929	2.85466620069823	0.56753	0.15727	88.64	NaN		WT-like	0.326029	0.647668
769	D39L	0.201607223590692	0.11502753706071	0.736502	-4.06900050126128	0.0	5.204854476501929	2.85466620069823	0.72337	0.31311	88.64	NaN		WT-like	0.344069	0.647668
770	D39M	0.397513130552242	0.0871244006202498	0.736502	-4.06900050126128	0.2344827586207115	5.204854476501929	2.85466620069823	0.67673	0.26647	88.64	NaN		WT-like	0.421198	0.647668
771	D39N	0.932499375395235	0.0895295093663849	0.736502	-1.2831457815452	0.0558620689655291	5.204854476501929	2.85466620069823	0.52477	0.11451	88.64	NaN		WT-like	0.188455	0.647668
772	D39P	0.444100506766123	0.0802964385596827	0.736502	-2.9374514845777	0.0489655172413975	5.204854476501929	2.85466620069823	0.54194	0.13168	88.64	NaN		WT-like	0.390608	0.647668
773	D39Q	0.892683588445001	0.0348603027389848	0.736502	-0.7332166091361428	0.0	5.204854476501929	2.85466620069823	0.56223	0.15197	88.64	NaN		WT-like	0.112518	0.647668
774	D39R	0.629905210986907	0.0629677473948727	0.736502	-2.28261349043173	0.2220689655172432	5.204854476501929	2.85466620069823	0.60029	0.19003	88.64	NaN		WT-like	0.266087	0.647668
775	D39S	0.881004835786062	0.0688444060497757	0.736502	-1.89526854054852	0.0	5.204854476501929	2.85466620069823	0.58193	0.17167	88.64	NaN		WT-like	0.161981	0.647668
776	D39T	0.818862186903901	0.0561646086651107	0.736502	-2.00266442466885	0.0	5.204854476501929	2.85466620069823	0.58459	0.17433	88.64	NaN		WT-like	0.249445	0.647668
777	D39V	0.334011282507626	0.0893390053975826	0.736502	-4.06900050126128	0.1827586206896457	5.204854476501929	2.85466620069823	0.70359	0.29333	88.64	NaN		WT-like	0.439395	0.647668
778	D39W	0.643610109510217	0.0946651001242229	0.736502	-4.27858048277539	0.0	5.204854476501929	2.85466620069823	0.73378	0.32352	88.64	NaN		WT-like	0.410833	0.647668
779	D39Y	0.502075959408698	0.0725084686058053	0.736502	-4.27858048277539	0.0	5.204854476501929	2.85466620069823	0.70672	0.29646	88.64	NaN		WT-like	0.353185	0.647668
780	Q40A	0.892062449598971	0.0394530333004983	0.856593	-2.5747498762215804	1.3855172413793204	8.035025773805234	2.85466620069823	0.41549	0.06719	86.82	NaN		WT-like	0.44837	0.235556
781	Q40C	0.856593203264208	0.0527804495290824	0.856593	-3.1981375206457696	1.6068965517241665	8.035025773805234	2.85466620069823	0.48187	0.13357	86.82	NaN		WT-like	0.61058	0.235556
782	Q40D	1.06548468322371	0.0505354097425513	0.856593	-1.17370719420153	1.4234482758620446	8.035025773805234	2.85466620069823	0.2245	-0.1238	86.82	NaN		WT-like	0.192827	0.235556
783	Q40E	1.07793484760672	0.0682131798317852	0.856593	-0.8888316506443921	0.6468965517241559	8.035025773805234	2.85466620069823	0.24955	-0.09875	86.82	NaN		WT-like	0.133003	0.235556
784	Q40F	0.705383616886697	0.0547308991200165	0.856593	-3.78354190345948	1.1665517241379442	8.035025773805234	2.85466620069823	0.51976	0.17146	86.82	NaN		WT-like	0.56055	0.235556
785	Q40G	0.960822400229133	0.0480017317831	0.856593	-2.21272220740475	2.7370114942528883	8.035025773805234	2.85466620069823	0.30456	-0.04374	86.82	NaN		WT-like	0.362636	0.235556
786	Q40H	0.904543768932259	0.0477646548561273	0.856593	-1.20685229779304	1.0541379310344885	8.035025773805234	2.85466620069823	0.38441	0.03611	86.82	NaN		WT-like	0.307088	0.235556
787	Q40I	0.640804480309809	0.0606324141264456	0.856593	-3.30362122053252	3.0986206896552084	8.035025773805234	2.85466620069823	0.54113	0.19283	86.82	NaN		WT-like	0.525388	0.235556
788	Q40K	0.6635419366122	0.0883496743474669	0.856593	-2.29698373673552	1.1245977011494113	8.035025773805234	2.85466620069823	0.35321	0.00491	86.82	NaN		WT-like	0.458685	0.235556
789	Q40L	0.813243061603506	0.0678140394415448	0.856593	-1.76658714224207	0.5368965517241436	8.035025773805234	2.85466620069823	0.52112	0.17282	86.82	NaN		WT-like	0.270995	0.235556
790	Q40M	0.924280073139277	0.0517472043882862	0.856593	-3.30362122053252	0.8937931034483096	8.035025773805234	2.85466620069823	0.46557	0.11727	86.82	NaN		WT-like	0.57755	0.235556
791	Q40N	0.928240911473107	0.0440183092646503	0.856593	-1.07094635961334	1.120689655172414	8.035025773805234	2.85466620069823	0.31484	-0.03346	86.82	NaN		WT-like	0.25029	0.235556
792	Q40P	0.233491945841727	0.103995356727572	0.856593	-2.16346349299653	5.0	8.035025773805234	2.85466620069823	0.32992	-0.01838	86.82	NaN		WT-like	0.313192	0.235556
793	Q40=			0.856593			8.035025773805234	2.85466620069823	0.3483	0	86.82	NaN		WT-like		0.235556
794	Q40R	0.795644320187883	0.0342545371031561	0.856593	-1.36661220516326	1.2234482758620695	8.035025773805234	2.85466620069823	0.3846	0.0363	86.82	NaN		WT-like	0.194429	0.235556
795	Q40S	0.98695667425828	0.0531132688946296	0.856593	-2.46069947015833	1.8182758620689876	8.035025773805234	2.85466620069823	0.36679	0.01849	86.82	NaN		WT-like	0.44503	0.235556
796	Q40T	0.999541846562351	0.0603961597379674	0.856593	-2.29000361818806	1.416551724137913	8.035025773805234	2.85466620069823	0.36933	0.02103	86.82	NaN		WT-like	0.34426	0.235556
797	Q40V	0.667880267866984	0.0675602847443577	0.856593	-2.80264002797016	1.1331034482758822	8.035025773805234	2.85466620069823	0.49693	0.14863	86.82	NaN		WT-like	0.414813	0.235556
798	Q40W	0.681259563333334	0.0686392365381988	0.856593	-3.78354190345948	0.4451724137930827	8.035025773805234	2.85466620069823	0.53424	0.18594	86.82	NaN		WT-like	0.465391	0.235556
799	Q40Y	0.772286915120499	0.0574491007872871	0.856593	-3.78354190345948	0.85022988505749	8.035025773805234	2.85466620069823	0.50069	0.1524	86.82	NaN		WT-like	0.567008	0.235556
800	L41A	-0.0276652725224454	0.0102330859336907	-0.0204014	-3.67344915903558	4.384022988505834	15.57891609839616	2.85466620069823	0.17532	-0.07022	89.42	NaN		Total-loss	0.779923	0.00995025
801	L41C	0.406796490978699	0.0573333681046806	-0.0204014	-3.02134612296247	3.244827586206951	15.57891609839616	2.85466620069823	0.21761	-0.02792	89.42	NaN		Total-loss	0.778404	0.00995025
802	L41D	-0.0292456284346424	0.0178729558219499	-0.0204014	-3.62050297894262	5.0	15.57891609839616	2.85466620069823	0.07968	-0.16585	89.42	NaN		Total-loss	0.766078	0.00995025
803	L41E	-0.0228180951772284	0.0223721109451697	-0.0204014	-3.62050297894262	5.0	15.57891609839616	2.85466620069823	0.09045	-0.15508	89.42	NaN		Total-loss	0.772018	0.00995025
804	L41F	0.462386452931576	0.0649893059142447	-0.0204014	-2.61374858302292	1.463448275862144	15.57891609839616	2.85466620069823	0.24453	-0.00101	89.42	NaN	1.013598280107736e-05	Total-loss	0.79051	0.00995025
805	L41G	-0.0204013743290032	0.0199120156941624	-0.0204014	-4.14082992880644	5.0	15.57891609839616	2.85466620069823	0.1158	-0.12973	89.42	NaN		Total-loss	0.769051	0.00995025
806	L41H	-0.0213614010221456	0.0221842791123935	-0.0204014	-2.67579457433458	3.42747126436789	15.57891609839616	2.85466620069823	0.15737	-0.08817	89.42	NaN		Total-loss	0.660192	0.00995025
807	L41I	0.307044471066201	0.0930532294741283	-0.0204014	-1.1396170201871298	2.180574712643757	15.57891609839616	2.85466620069823	0.26073	0.01519	89.42	NaN		Total-loss	0.166168	0.00995025
808	L41K	-0.0231270889944556	0.0157755716985111	-0.0204014	-4.14082992880644	5.0	15.57891609839616	2.85466620069823	0.14039	-0.10514	89.42	NaN		Total-loss	0.765565	0.00995025
809	L41=			-0.0204014			15.57891609839616	2.85466620069823	0.24553	0	89.42	NaN		Total-loss		0.00995025
810	L41M	0.772267560088871	0.0385838717745514	-0.0204014	-1.48420209865682	2.329885057471341	15.57891609839616	2.85466620069823	0.20668	-0.03885	89.42	NaN		Total-loss	0.622736	0.00995025
811	L41N	-0.0227326914869447	0.035763439611087	-0.0204014	-3.62050297894262	3.5265517241380144	15.57891609839616	2.85466620069823	0.12082	-0.12471	89.42	NaN		Total-loss	0.762072	0.00995025
812	L41P	-0.0219349341631243	0.0125094022951429	-0.0204014	-4.14082992880644	5.0	15.57891609839616	2.85466620069823	0.12835	-0.11719	89.42	NaN		Total-loss	0.77059	0.00995025
813	L41Q	0.408840670926493	0.0784438654158323	-0.0204014	-3.62050297894262	2.7926436781609514	15.57891609839616	2.85466620069823	0.13781	-0.10773	89.42	NaN		Total-loss	0.777276	0.00995025
814	L41R	-0.0260514099274489	0.0203122592519612	-0.0204014	-4.14082992880644	5.0	15.57891609839616	2.85466620069823	0.15747	-0.08806	89.42	NaN		Total-loss	0.755462	0.00995025
815	L41S	-0.0165241459579137	0.0244406050452576	-0.0204014	-3.67344915903558	5.0	15.57891609839616	2.85466620069823	0.14765	-0.09788	89.42	NaN		Total-loss	0.751705	0.00995025
816	L41T	-0.0263213393751862	0.0141079561057653	-0.0204014	-3.67344915903558	3.481839080459865	15.57891609839616	2.85466620069823	0.14903	-0.0965	89.42	NaN		Total-loss	0.813535	0.00995025
817	L41V	-0.0175557379039395	0.0132492435374533	-0.0204014	-1.26695734330177	3.094022988505813	15.57891609839616	2.85466620069823	0.22804	-0.01749	89.42	NaN		Total-loss	0.367969	0.00995025
818	L41W	-0.0174212845314028	0.0216501071881135	-0.0204014	-3.3744476802861696	5.0	15.57891609839616	2.85466620069823	0.25542	0.00988	89.42	NaN		Total-loss	0.700361	0.00995025
819	L41Y	0.0166663271343819	0.0353257625297549	-0.0204014	-2.3806513408325203	2.855862068965544	15.57891609839616	2.85466620069823	0.23071	-0.01483	89.42	NaN		Total-loss	0.64406	0.00995025
820	R42A	1.056053936209	0.0576393403449463	0.90181	-1.8655136404874	1.2072413793103367	16.845207743378865	2.85466620069823	0.39192	0.03022	87.19	NaN		WT-like	0.350397	0.0510949
821	R42C	1.02017505639924	0.0679658538416234	0.90181	-1.4556895544944	0.563218390804582	16.845207743378865	2.85466620069823	0.45748	0.09578	87.19	benign	0.0001469979136955	WT-like	0.654557	0.0510949
822	R42D	0.849525384093367	0.0596749217086112	0.90181	-2.16311727600482	1.4651724137931117	16.845207743378865	2.85466620069823	0.20791	-0.15379	87.19	NaN		WT-like	0.692568	0.0510949
823	R42E	0.792436708311446	0.0784406596853523	0.90181	-1.78977240509389	1.5537931034482793	16.845207743378865	2.85466620069823	0.23167	-0.13003	87.19	NaN		WT-like	0.466878	0.0510949
824	R42F	0.314919365343019	0.112601909382842	0.90181	-2.84572855808821	0.0	16.845207743378865	2.85466620069823	0.49528	0.13358	87.19	NaN		WT-like	0.730788	0.0510949
825	R42G	0.637561159681396	0.0860642130104355	0.90181	-2.5625020011605497	3.310689655172427	16.845207743378865	2.85466620069823	0.28422	-0.07748	87.19	NaN		WT-like	0.628428	0.0510949
826	R42H	0.919175814922868	0.0533568477163286	0.90181	-0.8687599863301649	0.7710344827586303	16.845207743378865	2.85466620069823	0.36152	-0.00018	87.19	NaN	0.0001875145422381	WT-like	0.276977	0.0510949
827	R42I	0.97005756926372	0.0518656265237455	0.90181	-3.23494932490211	0.0	16.845207743378865	2.85466620069823	0.51673	0.15503	87.19	NaN		WT-like	0.747819	0.0510949
828	R42K	0.901809800102029	0.0496094903949205	0.90181	-0.9826723597374692	1.0388505747126449	16.845207743378865	2.85466620069823	0.33117	-0.03053	87.19	NaN		WT-like	0.245227	0.0510949
829	R42L	0.790880531314842	0.115976463160853	0.90181	-2.58498220682553	0.0	16.845207743378865	2.85466620069823	0.49665	0.13495	87.19	NaN	6.979829777264968e-06	WT-like	0.733413	0.0510949
830	R42M	0.948393895203446	0.0617844035148644	0.90181	-3.23494932490211	0.0	16.845207743378865	2.85466620069823	0.4413	0.07961	87.19	NaN		WT-like	0.696453	0.0510949
831	R42N	0.568716578380767	0.0713293328036751	0.90181	-2.12505460588146	0.6319540229885111	16.845207743378865	2.85466620069823	0.29411	-0.06759	87.19	NaN		WT-like	0.609263	0.0510949
832	R42P	-0.0208111864129388	0.0118516658312768	0.90181	-3.65237314187102	3.851954022988525	16.845207743378865	2.85466620069823	0.30864	-0.05306	87.19	pathogenic	2.5339821595361303e-05	WT-like	0.656858	0.0510949
833	R42Q	0.93440026457769	0.0646250734553832	0.90181	-1.8579465626274896	0.1560919540229824	16.845207743378865	2.85466620069823	0.32641	-0.03529	87.19	NaN		WT-like	0.570856	0.0510949
834	R42=			0.90181			16.845207743378865	2.85466620069823	0.3617	0	87.19	NaN		WT-like		0.0510949
835	R42S	1.03172988680261	0.042709368244974	0.90181	-1.76017932919882	1.3975862068965637	16.845207743378865	2.85466620069823	0.34435	-0.01735	87.19	NaN		WT-like	0.295016	0.0510949
836	R42T	1.00541717949685	0.0440152025069721	0.90181	-2.8391513620276294	0.1886206896551812	16.845207743378865	2.85466620069823	0.34682	-0.01488	87.19	NaN		WT-like	0.721579	0.0510949
837	R42V	1.01362159987816	0.0396015923833353	0.90181	-3.23494932490211	0.0	16.845207743378865	2.85466620069823	0.47247	0.11077	87.19	NaN		WT-like	0.702094	0.0510949
838	R42W	0.0889349242909206	0.0653477961658791	0.90181	-3.3674370586820603	0.7727586206896501	16.845207743378865	2.85466620069823	0.50981	0.14811	87.19	NaN		WT-like	0.65747	0.0510949
839	R42Y	0.498841840901298	0.0846127047676295	0.90181	-3.3674370586820603	1.8768965517241325	16.845207743378865	2.85466620069823	0.47623	0.11453	87.19	NaN		WT-like	0.711744	0.0510949
840	V43A	0.992978256004432	0.0749283768249513	-0.0179766	-4.16504394804234	2.7026436781609107	15.431545867762107	2.85466620069823	0.32288	-0.07566	90.11	NaN		Total-loss	0.707286	0
841	V43C	1.04588283723259	0.0665476281088254	-0.0179766	-4.16504394804234	1.6920689655172418	15.431545867762107	2.85466620069823	0.38419	-0.01435	90.11	NaN		Total-loss	0.694751	0
842	V43D	-0.0258221734199999	0.016895393313413	-0.0179766	-4.16504394804234	3.3951724137931047	15.431545867762107	2.85466620069823	0.16262	-0.23592	90.11	NaN		Total-loss	0.689804	0
843	V43E	-0.015812208934011	0.027787843983573	-0.0179766	-4.16504394804234	3.850459770114972	15.431545867762107	2.85466620069823	0.18239	-0.21615	90.11	NaN		Total-loss	0.713707	0
844	V43F	0.420494443502389	0.0771907734354629	-0.0179766	-3.1182522698826003	5.0	15.431545867762107	2.85466620069823	0.42063	0.02209	90.11	NaN		Total-loss	0.694265	0
845	V43G	-0.019857368112659	0.0207344292260156	-0.0179766	-4.16504394804234	5.0	15.431545867762107	2.85466620069823	0.22707	-0.17148	90.11	NaN		Total-loss	0.676608	0
846	V43H	-0.0212357445881501	0.0241931051222576	-0.0179766	-4.16504394804234	4.31919540229885	15.431545867762107	2.85466620069823	0.29523	-0.10331	90.11	NaN		Total-loss	0.671141	0
847	V43I	0.672229626748222	0.0652350056668029	-0.0179766	-0.980638317018008	0.7226436781609236	15.431545867762107	2.85466620069823	0.44168	0.04314	90.11	NaN		Total-loss	0.147815	0
848	V43K	-0.0301662335024087	0.0148342575286745	-0.0179766	-4.16504394804234	5.0	15.431545867762107	2.85466620069823	0.26812	-0.13042	90.11	NaN		Total-loss	0.726021	0
849	V43L	0.794220198827309	0.043756209957392	-0.0179766	-0.891608099117734	2.192873563218414	15.431545867762107	2.85466620069823	0.42196	0.02342	90.11	NaN		Total-loss	0.226303	0
850	V43M	0.590233744339187	0.0545506882859643	-0.0179766	-1.8392126047787904	3.6506896551724366	15.431545867762107	2.85466620069823	0.36885	-0.0297	90.11	NaN		Total-loss	0.590972	0
851	V43N	-0.0140356220188644	0.0299946317920543	-0.0179766	-4.16504394804234	2.312298850574708	15.431545867762107	2.85466620069823	0.23562	-0.16292	90.11	NaN		Total-loss	0.742019	0
852	V43P	-0.0258202947733884	0.0199203626873206	-0.0179766	-4.16504394804234	4.433793103448258	15.431545867762107	2.85466620069823	0.24828	-0.15026	90.11	NaN		Total-loss	0.717945	0
853	V43Q	-0.0179765594612969	0.0291951911710615	-0.0179766	-4.16504394804234	2.490344827586226	15.431545867762107	2.85466620069823	0.26391	-0.13464	90.11	NaN		Total-loss	0.699799	0
854	V43R	-0.0191197583095786	0.0326736380880158	-0.0179766	-4.16504394804234	5.0	15.431545867762107	2.85466620069823	0.2954	-0.10314	90.11	NaN		Total-loss	0.701192	0
855	V43S	-0.02544125430797	0.0151280264964826	-0.0179766	-4.16504394804234	3.2436781609195697	15.431545867762107	2.85466620069823	0.27984	-0.11871	90.11	NaN		Total-loss	0.711449	0
856	V43T	0.290034294689786	0.0782801870381191	-0.0179766	-4.16504394804234	1.664827586206914	15.431545867762107	2.85466620069823	0.28205	-0.1165	90.11	NaN		Total-loss	0.728124	0
857	V43=			-0.0179766			15.431545867762107	2.85466620069823	0.39854	0	90.11	NaN		Total-loss		0
858	V43W	-0.0296862857240709	0.0098186358727718	-0.0179766	-3.8460069394131295	5.0	15.431545867762107	2.85466620069823	0.43486	0.03631	90.11	NaN		Total-loss	0.728251	0
859	V43Y	-0.0238008419224295	0.0184476779748405	-0.0179766	-3.8460069394131295	4.885057471264394	15.431545867762107	2.85466620069823	0.40216	0.00362	90.11	NaN		Total-loss	0.747886	0
860	I44A	0.352995238448513	0.0718955565821131	0.352995	-2.83563726677426	3.611379310344761	16.414645520153414	2.85466620069823	0.29533	-0.1148	87.28	NaN		Total-loss	0.742759	0.0152284
861	I44C	0.793428095606855	0.04037893249789	0.352995	-3.47039186365879	3.167356321839007	16.414645520153414	2.85466620069823	0.35415	-0.05598	87.28	NaN		Total-loss	0.757579	0.0152284
862	I44D	-0.0230308397988679	0.0134588154456863	0.352995	-4.06028784020253	3.5059770114941955	16.414645520153414	2.85466620069823	0.1458	-0.26433	87.28	NaN		Total-loss	0.781694	0.0152284
863	I44E	0.332004565682678	0.105742047096969	0.352995	-4.06028784020253	3.1078160919539464	16.414645520153414	2.85466620069823	0.16393	-0.24621	87.28	NaN		Total-loss	0.741325	0.0152284
864	I44F	0.732985539289165	0.0657522931858857	0.352995	-3.66702385584004	2.7598850574712084	16.414645520153414	2.85466620069823	0.38954	-0.02059	87.28	NaN		Total-loss	0.783077	0.0152284
865	I44G	-0.015663644631127	0.0249153223184806	0.352995	-4.06028784020253	5.0	16.414645520153414	2.85466620069823	0.20522	-0.20492	87.28	NaN		Total-loss	0.776569	0.0152284
866	I44H	0.291373532814921	0.103256591349341	0.352995	-4.06028784020253	2.806781609195309	16.414645520153414	2.85466620069823	0.26911	-0.14103	87.28	NaN		Total-loss	0.769848	0.0152284
867	I44=			0.352995			16.414645520153414	2.85466620069823	0.41013	0	87.28	NaN		Total-loss		0.0152284
868	I44K	-0.0208410098249907	0.0173320604869225	0.352995	-4.06028784020253	3.4156321839079813	16.414645520153414	2.85466620069823	0.24356	-0.16657	87.28	NaN		Total-loss	0.778204	0.0152284
869	I44L	0.859608608805759	0.0890434856270176	0.352995	-0.8709758455844309	0.474942528735587	16.414645520153414	2.85466620069823	0.39084	-0.01929	87.28	NaN	3.978069798904472e-06	Total-loss	0.212411	0.0152284
870	I44M	0.857460067175808	0.0590088148117456	0.352995	-2.47529714078754	1.4051724137930408	16.414645520153414	2.85466620069823	0.33934	-0.07079	87.28	NaN		Total-loss	0.745184	0.0152284
871	I44N	0.0160129677689459	0.0338017118417893	0.352995	-4.06028784020253	3.3081609195401724	16.414645520153414	2.85466620069823	0.21318	-0.19696	87.28	NaN		Total-loss	0.757974	0.0152284
872	I44P	-0.0233676427985925	0.0149728432391751	0.352995	-4.06028784020253	5.0	16.414645520153414	2.85466620069823	0.22498	-0.18515	87.28	NaN		Total-loss	0.78204	0.0152284
873	I44Q	0.110707493385125	0.0745383715162494	0.352995	-4.06028784020253	1.7773563218389985	16.414645520153414	2.85466620069823	0.23961	-0.17053	87.28	NaN		Total-loss	0.781668	0.0152284
874	I44R	-0.0153932341417764	0.0207881139340906	0.352995	-4.06028784020253	2.5664367816091405	16.414645520153414	2.85466620069823	0.26926	-0.14087	87.28	NaN		Total-loss	0.783846	0.0152284
875	I44S	0.358784277129751	0.0967719627553629	0.352995	-1.65822661582732	3.8425287356321127	16.414645520153414	2.85466620069823	0.25458	-0.15555	87.28	NaN		Total-loss	0.761985	0.0152284
876	I44T	0.470228208809644	0.0813164220580313	0.352995	-3.47039186365879	2.64390804597698	16.414645520153414	2.85466620069823	0.25666	-0.15347	87.28	NaN		Total-loss	0.796952	0.0152284
877	I44V	1.03088381491163	0.0623009200411486	0.352995	-1.33052784330783	0.5288505747125782	16.414645520153414	2.85466620069823	0.36805	-0.04209	87.28	NaN		Total-loss	0.380199	0.0152284
878	I44W	0.751064587015511	0.05633630391496	0.352995	-3.66702385584004	1.8555172413792616	16.414645520153414	2.85466620069823	0.40345	-0.00669	87.28	NaN		Total-loss	0.714758	0.0152284
879	I44Y	0.709701056745709	0.0847414989755502	0.352995	-3.03001080737853	3.54747126436777	16.414645520153414	2.85466620069823	0.37156	-0.03857	87.28	NaN		Total-loss	0.746943	0.0152284
880	F45A	1.01332822389478	0.0394652180470648	0.824661	-3.7928494824829	3.239770114942598	13.748634508467118	2.85466620069823	0.11804	-0.05124	86.12	NaN		Not assgined	0.824299	0.108333
881	F45C	0.975473920657936	0.0521037583486114	0.824661	-3.28775916946786	3.064597701149482	13.748634508467118	2.85466620069823	0.14901	-0.02027	86.12	NaN		Not assgined	0.815137	0.108333
882	F45D	-0.014068373261323	0.0195968651569152	0.824661	-3.70930660864291	4.585402298850631	13.748634508467118	2.85466620069823	0.05169	-0.11759	86.12	NaN		Not assgined	0.806969	0.108333
883	F45E	0.0319230907965812	0.0485530048155236	0.824661	-3.70930660864291	4.388275862069005	13.748634508467118	2.85466620069823	0.05892	-0.11036	86.12	NaN		Not assgined	0.804734	0.108333
884	F45=			0.824661			13.748634508467118	2.85466620069823	0.16928	0	86.12	NaN		Not assgined		0.108333
885	F45G	0.861157330790526	0.101647504915668	0.824661	-4.11188649111212	5.0	13.748634508467118	2.85466620069823	0.07617	-0.09311	86.12	NaN		Not assgined	0.811242	0.108333
886	F45H	1.02303565311369	0.0624614513315909	0.824661	-3.1341336587110096	1.6097701149425674	13.748634508467118	2.85466620069823	0.10521	-0.06407	86.12	NaN		Not assgined	0.830223	0.108333
887	F45I	0.648553734392494	0.0563151267840055	0.824661	-3.05553147032758	1.732528735632247	13.748634508467118	2.85466620069823	0.18169	0.01241	86.12	NaN		Not assgined	0.817074	0.108333
888	F45K	0.881141159495569	0.0832212490072412	0.824661	-3.7928494824829	3.1578160919540967	13.748634508467118	2.85466620069823	0.09324	-0.07604	86.12	NaN		Not assgined	0.811594	0.108333
889	F45L	0.892011451325369	0.0854880328086333	0.824661	-1.84201264840379	2.0962068965517857	13.748634508467118	2.85466620069823	0.17005	0.00077	86.12	NaN		Not assgined	0.436865	0.108333
890	F45M	0.72937538554714	0.0848565942550381	0.824661	-3.05553147032758	2.2052873563219086	13.748634508467118	2.85466620069823	0.14091	-0.02837	86.12	NaN		Not assgined	0.79948	0.108333
891	F45N	0.808603493598777	0.0467713673206761	0.824661	-3.70930660864291	2.074712643678208	13.748634508467118	2.85466620069823	0.07963	-0.08965	86.12	NaN		Not assgined	0.826379	0.108333
892	F45P	-0.0267424827840661	0.0159163024104369	0.824661	-4.11188649111212	5.0	13.748634508467118	2.85466620069823	0.08484	-0.08444	86.12	NaN		Not assgined	0.852564	0.108333
893	F45Q	0.840719149197695	0.0510689453647831	0.824661	-3.70930660864291	2.1651724137931545	13.748634508467118	2.85466620069823	0.09143	-0.07785	86.12	NaN		Not assgined	0.848078	0.108333
894	F45R	0.754015210571469	0.0620830796136757	0.824661	-1.93775646228318	2.437011494252952	13.748634508467118	2.85466620069823	0.10528	-0.064	86.12	NaN		Not assgined	0.836061	0.108333
895	F45S			0.824661	-3.7928494824829	3.195517241379329	13.748634508467118	2.85466620069823	0.09834	-0.07094	86.12	NaN		Not assgined	0.835702	0.108333
896	F45T	0.676237646131807	0.0767995332534657	0.824661	-3.7928494824829	2.909080459770164	13.748634508467118	2.85466620069823	0.09931	-0.06997	86.12	NaN		Not assgined	0.843776	0.108333
897	F45V	1.02711914864768	0.0979897892874753	0.824661	-3.05553147032758	2.0919540229885896	13.748634508467118	2.85466620069823	0.15682	-0.01246	86.12	NaN		Not assgined	0.809332	0.108333
898	F45W	0.733510118932049	0.0496902228194613	0.824661	-2.53393362127997	0.339770114942596	13.748634508467118	2.85466620069823	0.17761	0.00833	86.12	NaN		Not assgined	0.816058	0.108333
899	F45Y	1.0110578233443	0.116108920114898	0.824661	-2.53393362127997	0.0	13.748634508467118	2.85466620069823	0.15882	-0.01046	86.12	NaN		Not assgined	0.851226	0.108333
900	A46=			0.955953			6.562883090731541	2.85466620069823	0.32191	0	78.81	NaN		WT-like		0.286822
901	A46C	0.979798294160168	0.0854923742635733	0.955953	-1.7876451076141	0.8768965517241533	6.562883090731541	2.85466620069823	0.38314	0.06123	78.81	NaN		WT-like	0.67055	0.286822
902	A46D	0.955952864032293	0.0891647495214933	0.955953	-3.5038275316071403	1.9281609195402405	6.562883090731541	2.85466620069823	0.16202	-0.1599	78.81	NaN		WT-like	0.784663	0.286822
903	A46E	1.01754981872848	0.0360300512097314	0.955953	-3.5038275316071403	1.6434482758620954	6.562883090731541	2.85466620069823	0.18173	-0.14018	78.81	NaN		WT-like	0.718106	0.286822
904	A46F	0.41967823758833	0.0940083963168458	0.955953	-4.17793234343208	2.234712643678188	6.562883090731541	2.85466620069823	0.41955	0.09764	78.81	NaN		WT-like	0.777651	0.286822
905	A46G	0.971894846816399	0.0417997474900293	0.955953	-3.0770391284875296	0.3629885057471413	6.562883090731541	2.85466620069823	0.22629	-0.09562	78.81	NaN		WT-like	0.717841	0.286822
906	A46H	1.03205689801828	0.0678501914496987	0.955953	-3.5038275316071403	1.6765517241379586	6.562883090731541	2.85466620069823	0.29431	-0.0276	78.81	NaN		WT-like	0.796622	0.286822
907	A46I	0.0073277099430476	0.0559866598209618	0.955953	-3.8563026098016	3.1350574712644046	6.562883090731541	2.85466620069823	0.44058	0.11867	78.81	NaN		WT-like	0.791812	0.286822
908	A46K	1.0268940687456	0.0422952822548839	0.955953	-3.00638647928262	0.3517241379310543	6.562883090731541	2.85466620069823	0.26725	-0.05466	78.81	NaN		WT-like	0.804722	0.286822
909	A46L	0.892751337160787	0.0637790942427649	0.955953	-3.8563026098016	1.6414942528735574	6.562883090731541	2.85466620069823	0.42088	0.09897	78.81	NaN		WT-like	0.785155	0.286822
910	A46M	1.03218614771127	0.0646978181753425	0.955953	-3.8563026098016	0.8372413793103308	6.562883090731541	2.85466620069823	0.36781	0.0459	78.81	NaN		WT-like	0.770991	0.286822
911	A46N	1.04480425278801	0.099163849169206	0.955953	-2.8555504401691403	0.3270114942529028	6.562883090731541	2.85466620069823	0.23483	-0.08709	78.81	NaN		WT-like	0.712686	0.286822
912	A46P	-0.0290161274623125	0.0156294344408127	0.955953	-4.17793234343208	5.0	6.562883090731541	2.85466620069823	0.24745	-0.07446	78.81	NaN		WT-like	0.790846	0.286822
913	A46Q	1.12693736564156	0.12849551356829	0.955953	-2.51972877403532	0.4289655172414021	6.562883090731541	2.85466620069823	0.26304	-0.05887	78.81	NaN		WT-like	0.6919	0.286822
914	A46R	1.06845547524861	0.0620557161330979	0.955953	-3.70675330018787	0.0	6.562883090731541	2.85466620069823	0.29448	-0.02744	78.81	NaN		WT-like	0.80111	0.286822
915	A46S	0.936471302038697	0.0513135503972524	0.955953	-1.3205240249565	0.8739080459770451	6.562883090731541	2.85466620069823	0.27894	-0.04297	78.81	NaN	3.9782898966223e-06	WT-like	0.646842	0.286822
916	A46T	0.646604139791328	0.0432862577584076	0.955953	-1.5776080863994	2.121954022988507	6.562883090731541	2.85466620069823	0.28115	-0.04077	78.81	benign	0.0031704129874681	WT-like	0.76243	0.286822
917	A46V	0.188128557680015	0.0829038698278068	0.955953	-3.8563026098016	1.5604597701149714	6.562883090731541	2.85466620069823	0.39748	0.07557	78.81	NaN		WT-like	0.797659	0.286822
918	A46W	0.624536633701331	0.106713750411899	0.955953	-4.17793234343208	2.174827586206902	6.562883090731541	2.85466620069823	0.43376	0.11185	78.81	NaN		WT-like	0.782533	0.286822
919	A46Y	0.619144664874643	0.0985338598266172	0.955953	-4.17793234343208	0.032068965517267	6.562883090731541	2.85466620069823	0.40109	0.07918	78.81	NaN		WT-like	0.786721	0.286822
920	G47A	-0.0121868286258951	0.0317357869022193	0.0712148	-4.29246006327541	3.4904597701149647	16.87668808835672	2.85466620069823	0.38832	0.10717	73.0	NaN		Functional site	0.871775	0.163462
921	G47C	0.262935856874624	0.108131505019013	0.0712148	-4.29246006327541	2.3579310344827467	16.87668808835672	2.85466620069823	0.45373	0.17258	73.0	NaN		Functional site	0.866445	0.163462
922	G47D	0.588754604221513	0.0983604770006941	0.0712148	-4.29246006327541	3.1781609195402143	16.87668808835672	2.85466620069823	0.20543	-0.07572	73.0	NaN		Functional site	0.871292	0.163462
923	G47E	0.0363505549428523	0.0532157214342239	0.0712148	-4.29246006327541	4.425977011494263	16.87668808835672	2.85466620069823	0.22898	-0.05217	73.0	NaN	6.980510079301894e-06	Functional site	0.85439	0.163462
924	G47F	0.196382488339221	0.0961475951533032	0.0712148	-4.752931598265	0.0239080459769949	16.87668808835672	2.85466620069823	0.4915	0.21035	73.0	NaN		Functional site	0.851429	0.163462
925	G47=			0.0712148			16.87668808835672	2.85466620069823	0.28115	0	73.0	NaN		Functional site		0.163462
926	G47H	0.191374106916311	0.0716966706942915	0.0712148	-4.29246006327541	3.487931034482736	16.87668808835672	2.85466620069823	0.35803	0.07688	73.0	NaN		Functional site	0.860162	0.163462
927	G47I	-0.0268358528833183	0.0254376295384516	0.0712148	-4.522695830770201	4.257586206896545	16.87668808835672	2.85466620069823	0.51295	0.2318	73.0	NaN		Functional site	0.862367	0.163462
928	G47K	-0.0332842409413474	0.0153501705723552	0.0712148	-4.752931598265	3.730114942528709	16.87668808835672	2.85466620069823	0.32783	0.04668	73.0	NaN		Functional site	0.868122	0.163462
929	G47L	0.735949132628539	0.0537360599334194	0.0712148	-3.8439188014648895	0.4149425287356207	16.87668808835672	2.85466620069823	0.49286	0.21171	73.0	NaN		Functional site	0.872256	0.163462
930	G47M	0.973644856340796	0.101835703799113	0.0712148	-4.522695830770201	1.7267816091953918	16.87668808835672	2.85466620069823	0.43757	0.15643	73.0	NaN		Functional site	0.859171	0.163462
931	G47N	0.671861332244903	0.0603318529594079	0.0712148	-4.29246006327541	1.125402298850568	16.87668808835672	2.85466620069823	0.29097	0.00983	73.0	NaN		Functional site	0.857352	0.163462
932	G47P	-0.0306363311879807	0.0172904515068186	0.0712148	-4.752931598265	5.0	16.87668808835672	2.85466620069823	0.30541	0.02427	73.0	NaN		Functional site	0.858983	0.163462
933	G47Q	0.188811360002077	0.121581072471296	0.0712148	-4.29246006327541	2.0031034482758514	16.87668808835672	2.85466620069823	0.32309	0.04194	73.0	NaN		Functional site	0.859134	0.163462
934	G47R	-0.0217781928687486	0.0218961283054652	0.0712148	-4.752931598265	5.0	16.87668808835672	2.85466620069823	0.35821	0.07706	73.0	NaN		Functional site	0.857249	0.163462
935	G47S	0.0712148258177156	0.0668255229121701	0.0712148	-4.29246006327541	3.787816091954017	16.87668808835672	2.85466620069823	0.34094	0.05979	73.0	NaN		Functional site	0.877693	0.163462
936	G47T	-0.0217391477802531	0.0203140935679102	0.0712148	-3.71473692838879	4.604597701149419	16.87668808835672	2.85466620069823	0.3434	0.06225	73.0	NaN		Functional site	0.870697	0.163462
937	G47V	-0.0289003723783204	0.0127518779761915	0.0712148	-4.522695830770201	3.868505747126431	16.87668808835672	2.85466620069823	0.4687	0.18755	73.0	NaN		Functional site	0.866709	0.163462
938	G47W	-0.0198386917479233	0.0372655138095102	0.0712148	-4.752931598265	3.2985057471264247	16.87668808835672	2.85466620069823	0.50602	0.22488	73.0	NaN		Functional site	0.879942	0.163462
939	G47Y	0.391058919673381	0.0934775269905033	0.0712148	-4.752931598265	0.0	16.87668808835672	2.85466620069823	0.47245	0.19131	73.0	NaN		Functional site	0.874669	0.163462
940	K48A	0.433104751668881	0.074667879809335	0.420219	-3.05898707465093	0.8924137931035148	8.344289755338643	2.85466620069823	0.63464	0.063	79.54	NaN		WT-like	0.523629	0.627119
941	K48C	0.435823816609053	0.0689657936150655	0.420219	-3.05898707465093	0.4866666666667101	8.344289755338643	2.85466620069823	0.69444	0.1228	79.54	NaN		WT-like	0.504966	0.627119
942	K48D	-0.0051555983189571	0.0323951607128625	0.420219	-2.9316326556046404	0.6409195402299398	8.344289755338643	2.85466620069823	0.41432	-0.15732	79.54	NaN		WT-like	0.589016	0.627119
943	K48E	0.38680411664716	0.0783396572562051	0.420219	-2.31298646115834	0.0	8.344289755338643	2.85466620069823	0.44831	-0.12333	79.54	NaN		WT-like	0.594823	0.627119
944	K48F	0.0379409284367034	0.0516070298668149	0.420219	-3.67908279219659	0.0	8.344289755338643	2.85466620069823	0.72563	0.15399	79.54	NaN		WT-like	0.552595	0.627119
945	K48G	0.135231286521894	0.0855588189084328	0.420219	-3.67908279219659	2.1204597701150054	8.344289755338643	2.85466620069823	0.51694	-0.0547	79.54	NaN		WT-like	0.538885	0.627119
946	K48H	0.814424506663177	0.0624719038481262	0.420219	-2.1343051575228302	0.3656321839081028	8.344289755338643	2.85466620069823	0.60411	0.03247	79.54	NaN		WT-like	0.587934	0.627119
947	K48I	0.337363965321545	0.0903351888766126	0.420219	-3.39498165434702	0.0	8.344289755338643	2.85466620069823	0.74238	0.17074	79.54	NaN		WT-like	0.607107	0.627119
948	K48=			0.420219			8.344289755338643	2.85466620069823	0.57164	0	79.54	NaN		WT-like		0.627119
949	K48L	0.320031956753436	0.09004781171628	0.420219	-2.8530183127802005	0.0	8.344289755338643	2.85466620069823	0.72671	0.15507	79.54	NaN		WT-like	0.558871	0.627119
950	K48M	0.557449564583533	0.092216444996752	0.420219	-3.39498165434702	0.0	8.344289755338643	2.85466620069823	0.68039	0.10875	79.54	NaN		WT-like	0.575448	0.627119
951	K48N	0.536225117430819	0.0494840850480946	0.420219	-2.06826329765627	0.3072413793103712	8.344289755338643	2.85466620069823	0.52895	-0.04269	79.54	NaN		WT-like	0.339799	0.627119
952	K48P	-0.026722116198322	0.0101740324035917	0.420219	-3.67908279219659	2.093563218390824	8.344289755338643	2.85466620069823	0.5461	-0.02554	79.54	NaN		WT-like	0.571272	0.627119
953	K48Q	0.829476781695805	0.0755681102896816	0.420219	-2.02420301423138	0.0	8.344289755338643	2.85466620069823	0.56635	-0.00529	79.54	NaN		WT-like	0.275384	0.627119
954	K48R	1.01376244520907	0.0624084014791384	0.420219	-0.3755346008070301	0.0	8.344289755338643	2.85466620069823	0.6043	0.03266	79.54	NaN		WT-like	0.0958209	0.627119
955	K48S	0.420218924302504	0.0743780555603274	0.420219	-2.53643601025009	0.9952873563218771	8.344289755338643	2.85466620069823	0.586	0.01436	79.54	NaN		WT-like	0.553993	0.627119
956	K48T	0.618055427393527	0.0466761327479251	0.420219	-1.88131166705626	0.0	8.344289755338643	2.85466620069823	0.58865	0.01701	79.54	NaN		WT-like	0.251957	0.627119
957	K48V	0.542468235056944	0.0759181129125696	0.420219	-3.39498165434702	0.0	8.344289755338643	2.85466620069823	0.70707	0.13543	79.54	NaN		WT-like	0.523329	0.627119
958	K48W	-0.0302504112071427	0.0140421881710728	0.420219	-3.67908279219659	0.0	8.344289755338643	2.85466620069823	0.73705	0.16541	79.54	NaN		WT-like	0.617212	0.627119
959	K48Y	0.2105205031407	0.0935493357009237	0.420219	-3.67908279219659	0.0	8.344289755338643	2.85466620069823	0.71018	0.13854	79.54	NaN		WT-like	0.545881	0.627119
960	E49A	-0.0041583239805344	0.0243182671522897	-0.00415832	-2.3038765991912795	2.034252873563281	12.954258414012347	2.73665414843056	0.74043	0.16879	85.09	NaN		Functional site	0.653211	0.318386
961	E49C	0.0245428520138294	0.0420923725004597	-0.00415832	-3.3075934383962595	1.0882758620690005	12.954258414012347	2.73665414843056	0.78868	0.21704	85.09	NaN		Functional site	0.765329	0.318386
962	E49D	0.361145123914256	0.0881558307349368	-0.00415832	-2.4958897142938103	1.021494252873609	12.954258414012347	2.73665414843056	0.53741	-0.03423	85.09	NaN		Functional site	0.616822	0.318386
963	E49=			-0.00415832			12.954258414012347	2.73665414843056	0.57164	0	85.09	NaN		Functional site		0.318386
964	E49F	-0.024014394581739	0.0239924112611688	-0.00415832	-3.84300373307719	0.0	12.954258414012347	2.73665414843056	0.81285	0.24121	85.09	NaN		Functional site	0.761909	0.318386
965	E49G	-0.0245482304395863	0.0154806589603228	-0.00415832	-4.04127155260456	3.0835632183908306	12.954258414012347	2.73665414843056	0.63734	0.0657	85.09	NaN		Functional site	0.775968	0.318386
966	E49H	0.0012251272144819	0.0243822520053327	-0.00415832	-2.4958897142938103	0.0	12.954258414012347	2.73665414843056	0.71477	0.14313	85.09	NaN		Functional site	0.700268	0.318386
967	E49I	0.492424654310621	0.0759798059890279	-0.00415832	-3.19904422700379	0.0	12.954258414012347	2.73665414843056	0.82555	0.25391	85.09	NaN		Functional site	0.730963	0.318386
968	E49K	-0.0059252191435047	0.0241811843300557	-0.00415832	-2.4385636537325097	2.207471264367834	12.954258414012347	2.73665414843056	0.68667	0.11503	85.09	NaN		Functional site	0.678755	0.318386
969	E49L	0.209066291325764	0.0748981575160758	-0.00415832	-2.08692800745406	0.0	12.954258414012347	2.73665414843056	0.81367	0.24203	85.09	NaN		Functional site	0.387489	0.318386
970	E49M	-0.0086226864021923	0.0293145080514005	-0.00415832	-3.19904422700379	0.0	12.954258414012347	2.73665414843056	0.77758	0.20594	85.09	NaN		Functional site	0.753846	0.318386
971	E49N	-0.0122682507317484	0.0268025710118296	-0.00415832	-2.4958897142938103	1.3456321839080845	12.954258414012347	2.73665414843056	0.64839	0.07675	85.09	NaN		Functional site	0.767081	0.318386
972	E49P	0.14523791167274	0.106699339577862	-0.00415832	-4.04127155260456	0.6026436781609648	12.954258414012347	2.73665414843056	0.66396	0.09232	85.09	NaN		Functional site	0.759991	0.318386
973	E49Q	0.333434509297138	0.0986197691853444	-0.00415832	-1.51701400858678	0.0	12.954258414012347	2.73665414843056	0.68201	0.11037	85.09	NaN		Functional site	0.635126	0.318386
974	E49R	-0.0287945125022204	0.017353763588791	-0.00415832	-2.12205354761356	1.2063218390804995	12.954258414012347	2.73665414843056	0.71494	0.1433	85.09	NaN		Functional site	0.664375	0.318386
975	E49S	-0.0171499012090259	0.0268628556431795	-0.00415832	-1.76106511408117	1.981494252873593	12.954258414012347	2.73665414843056	0.69921	0.12756	85.09	NaN		Functional site	0.414673	0.318386
976	E49T	0.0847775539430783	0.0794605405548062	-0.00415832	-3.3075934383962595	1.3918390804598135	12.954258414012347	2.73665414843056	0.7015	0.12986	85.09	NaN		Functional site	0.741753	0.318386
977	E49V	0.324541820905684	0.108621407533876	-0.00415832	-2.12896367153299	0.0	12.954258414012347	2.73665414843056	0.79855	0.22691	85.09	NaN		Functional site	0.566589	0.318386
978	E49W	-0.0207008521480247	0.0276235285081312	-0.00415832	-3.84300373307719	1.6068965517241924	12.954258414012347	2.73665414843056	0.82153	0.24989	85.09	NaN		Functional site	0.783508	0.318386
979	E49Y	-0.0176286316738453	0.0249866001554943	-0.00415832	-3.84300373307719	0.0	12.954258414012347	2.73665414843056	0.80096	0.22932	85.09	NaN		Functional site	0.744225	0.318386
980	L50A	0.224610722704754	0.0913819412406168	-0.0171951	-4.544965839688482	3.300804597701161	14.058765336155611	2.73665414843056	0.26906	-0.09136	87.69	NaN		Total-loss	0.850437	0.0348259
981	L50C	0.533436433840017	0.0642233632532311	-0.0171951	-4.544965839688482	2.6450574712643613	14.058765336155611	2.73665414843056	0.32506	-0.03536	87.69	NaN		Total-loss	0.859732	0.0348259
982	L50D	-0.0215879557132472	0.0172947492177332	-0.0171951	-4.77589475436383	3.629425287356298	14.058765336155611	2.73665414843056	0.13037	-0.23005	87.69	NaN		Total-loss	0.835073	0.0348259
983	L50E	-0.0194827246193722	0.0187818275307127	-0.0171951	-4.77589475436383	3.808620689655172	14.058765336155611	2.73665414843056	0.14691	-0.21351	87.69	NaN		Total-loss	0.851856	0.0348259
984	L50F	-0.0148668732735557	0.0203168402083977	-0.0171951	-4.544965839688482	0.7003448275861893	14.058765336155611	2.73665414843056	0.35916	-0.00126	87.69	NaN		Total-loss	0.84748	0.0348259
985	L50G	-0.0194536776874522	0.038624586841091	-0.0171951	-4.77589475436383	4.90068965517241	14.058765336155611	2.73665414843056	0.18486	-0.17556	87.69	NaN		Total-loss	0.849888	0.0348259
986	L50H	-0.023186698258786	0.0131063829675522	-0.0171951	-4.77589475436383	2.3524137931034623	14.058765336155611	2.73665414843056	0.24436	-0.11606	87.69	NaN		Total-loss	0.860507	0.0348259
987	L50I	0.0532949118536439	0.0517271043725414	-0.0171951	-2.90704313108001	1.8474712643678268	14.058765336155611	2.73665414843056	0.37915	0.01873	87.69	NaN		Total-loss	0.76666	0.0348259
988	L50K	-0.0234645805030414	0.0178136099258506	-0.0171951	-4.77589475436383	3.824022988505748	14.058765336155611	2.73665414843056	0.22046	-0.13996	87.69	NaN		Total-loss	0.842669	0.0348259
989	L50=			-0.0171951			14.058765336155611	2.73665414843056	0.36042	0	87.69	NaN		Total-loss		0.0348259
990	L50M	0.732333059487182	0.0435055432590452	-0.0171951	-2.31416555892146	1.3574712643678095	14.058765336155611	2.73665414843056	0.31088	-0.04954	87.69	NaN		Total-loss	0.854614	0.0348259
991	L50N	-0.0241738655789331	0.0214330086204575	-0.0171951	-4.77589475436383	2.5233333333333303	14.058765336155611	2.73665414843056	0.19222	-0.1682	87.69	NaN		Total-loss	0.854489	0.0348259
992	L50P	-0.0246798678181929	0.0146303245902554	-0.0171951	-4.77589475436383	5.0	14.058765336155611	2.73665414843056	0.20316	-0.15725	87.69	NaN		Total-loss	0.839575	0.0348259
993	L50Q	0.202662236086227	0.0876257558391786	-0.0171951	-4.77589475436383	2.655287356321826	14.058765336155611	2.73665414843056	0.21677	-0.14365	87.69	NaN		Total-loss	0.857443	0.0348259
994	L50R	-0.0171951429054589	0.0126919422417041	-0.0171951	-4.77589475436383	2.746321839080437	14.058765336155611	2.73665414843056	0.24451	-0.11591	87.69	NaN		Total-loss	0.839314	0.0348259
995	L50S	-0.0217065687154936	0.01114718710139	-0.0171951	-4.544965839688482	3.334482758620689	14.058765336155611	2.73665414843056	0.23075	-0.12967	87.69	NaN		Total-loss	0.844651	0.0348259
996	L50T	-0.0284864611067951	0.0141490597311581	-0.0171951	-4.544965839688482	3.270344827586207	14.058765336155611	2.73665414843056	0.23269	-0.12772	87.69	NaN		Total-loss	0.854449	0.0348259
997	L50V	0.0727374881462549	0.0481433810669948	-0.0171951	-2.90704313108001	2.6986206896551805	14.058765336155611	2.73665414843056	0.33841	-0.022	87.69	NaN	3.978550012107007e-06	Total-loss	0.86495	0.0348259
998	L50W	-0.0060012684718062	0.0178395933396222	-0.0171951	-3.4647808583720296	1.424367816091934	14.058765336155611	2.73665414843056	0.37264	0.01223	87.69	NaN		Total-loss	0.852623	0.0348259
999	L50Y	-0.015396494258089	0.0291044129710891	-0.0171951	-4.544965839688482	1.0488505747126438	14.058765336155611	2.73665414843056	0.3418	-0.01862	87.69	NaN		Total-loss	0.853126	0.0348259
1000	R51A	0.979697267928947	0.0625611516944571	0.947156	-0.565361246579479	0.8058620689655136	5.237111028630303	2.73665414843056	0.48818	0.03208	88.54	NaN		WT-like	0.187997	0.507299
1001	R51C	0.925014234541264	0.0669387639580475	0.947156	-0.2848529979371649	0.6651724137930813	5.237111028630303	2.73665414843056	0.55515	0.09904	88.54	NaN		WT-like	0.18641	0.507299
1002	R51D	0.947155982767587	0.0863683219400764	0.947156	-0.39981836667168	0.539080459770069	5.237111028630303	2.73665414843056	0.27977	-0.17633	88.54	NaN		WT-like	0.135064	0.507299
1003	R51E	0.974634985917076	0.0390680945806446	0.947156	-0.4421114061589741	0.7173563218390789	5.237111028630303	2.73665414843056	0.30854	-0.14757	88.54	NaN		WT-like	0.191673	0.507299
1004	R51F	0.926254624112558	0.0476344034909773	0.947156	-1.43757224282484	0.3533333333333151	5.237111028630303	2.73665414843056	0.59221	0.1361	88.54	NaN		WT-like	0.289796	0.507299
1005	R51G	0.660720362350512	0.0630568167536237	0.947156	-0.456750323784225	1.3660919540229612	5.237111028630303	2.73665414843056	0.37013	-0.08598	88.54	NaN		WT-like	0.149022	0.507299
1006	R51H	1.06190534092217	0.0730273534153614	0.947156	-0.18518657055629	0.0	5.237111028630303	2.73665414843056	0.45591	-0.0002	88.54	NaN		WT-like	0.109124	0.507299
1007	R51I	0.719026733048246	0.0527562570354006	0.947156	-1.21303085368372	0.9182758620689432	5.237111028630303	2.73665414843056	0.61276	0.15665	88.54	NaN		WT-like	0.251565	0.507299
1008	R51K	1.03904868148587	0.0589868674515042	0.947156	-0.397555309006553	0.6575862068965521	5.237111028630303	2.73665414843056	0.42289	-0.03321	88.54	NaN		WT-like	0.120183	0.507299
1009	R51L	1.00943376059922	0.0660734951926414	0.947156	-0.4467190124194	0.0	5.237111028630303	2.73665414843056	0.59352	0.13742	88.54	NaN		WT-like	0.136262	0.507299
1010	R51M	1.04228271999844	0.0618793220971966	0.947156	-0.710455229480619	0.4386206896551759	5.237111028630303	2.73665414843056	0.53894	0.08284	88.54	NaN		WT-like	0.207452	0.507299
1011	R51N	0.967825626429234	0.0441650391346301	0.947156	-0.474786348805291	0.6042528735632255	5.237111028630303	2.73665414843056	0.38141	-0.07469	88.54	NaN		WT-like	0.138741	0.507299
1012	R51P	0.971717656827431	0.111203115170847	0.947156	-0.280064628832276	0.2442528735632183	5.237111028630303	2.73665414843056	0.39782	-0.05828	88.54	NaN		WT-like	0.114516	0.507299
1013	R51Q	1.06822591707118	0.0571084033706606	0.947156	-0.0382211275000552	0.0718390804597439	5.237111028630303	2.73665414843056	0.41763	-0.03847	88.54	NaN		WT-like	0.101325	0.507299
1014	R51=			0.947156			5.237111028630303	2.73665414843056	0.4561	0	88.54	NaN		WT-like		0.507299
1015	R51S	0.898570289524081	0.0814136050200436	0.947156	-0.2175745355370369	0.9110344827586128	5.237111028630303	2.73665414843056	0.43733	-0.01877	88.54	NaN	1.3957500414107926e-05	WT-like	0.113033	0.507299
1016	R51T	0.591878968890768	0.0527706691713069	0.947156	-0.635420247893414	1.4574712643678236	5.237111028630303	2.73665414843056	0.44002	-0.01608	88.54	NaN	6.979049885558197e-06	WT-like	0.206328	0.507299
1017	R51V	0.679705207292096	0.0458314429236577	0.947156	-1.21303085368372	0.7803448275861792	5.237111028630303	2.73665414843056	0.56997	0.11387	88.54	NaN		WT-like	0.276052	0.507299
1018	R51W	0.6039749575118	0.0839632637814863	0.947156	-0.6525980710448721	0.3640229885057375	5.237111028630303	2.73665414843056	0.60616	0.15006	88.54	NaN	3.978640052082483e-06	WT-like	0.274448	0.507299
1019	R51Y	0.885146734597779	0.0568415730792001	0.947156	-1.43757224282484	0.1782758620689576	5.237111028630303	2.73665414843056	0.57366	0.11756	88.54	NaN		WT-like	0.303882	0.507299
1020	N52A	0.637727783662268	0.0499409955190453	0.163003	-2.75008396561913	0.98379310344822	8.811394398967787	2.73665414843056	0.27546	0.07818	89.59	NaN		Functional site	0.516828	0.364103
1021	N52C	0.309112807962439	0.0817330215866372	0.163003	-2.75008396561913	1.5879310344826865	8.811394398967787	2.73665414843056	0.33218	0.1349	89.59	NaN		Functional site	0.582859	0.364103
1022	N52D	1.04545813953189	0.0466428202592012	0.163003	-0.185680605985917	0.0	8.811394398967787	2.73665414843056	0.13407	-0.06321	89.59	NaN		Functional site	0.104687	0.364103
1023	N52E	0.982654866563613	0.0381995881623245	0.163003	-1.25687155070899	0.0	8.811394398967787	2.73665414843056	0.151	-0.04628	89.59	NaN		Functional site	0.433187	0.364103
1024	N52F	-0.0291383468344559	0.011744426809663	0.163003	-3.59704403860528	1.31068965517239	8.811394398967787	2.73665414843056	0.36663	0.16934	89.59	NaN		Functional site	0.639353	0.364103
1025	N52G	0.775732354668804	0.0653754765091423	0.163003	-2.4559913721046	1.694827586206884	8.811394398967787	2.73665414843056	0.18977	-0.00751	89.59	NaN		Functional site	0.506544	0.364103
1026	N52H	0.35424939293664	0.0757981692303981	0.163003	-1.08768340194445	0.7896551724137805	8.811394398967787	2.73665414843056	0.25037	0.05309	89.59	NaN	3.980730070907157e-06	Functional site	0.546945	0.364103
1027	N52I	-0.0282019479832223	0.024270078149772	0.163003	-3.59704403860528	1.256551724137933	8.811394398967787	2.73665414843056	0.38677	0.18949	89.59	NaN		Functional site	0.610323	0.364103
1028	N52K	-0.0094908689100963	0.0278756033474869	0.163003	-2.6067700693306097	0.914827586206825	8.811394398967787	2.73665414843056	0.22605	0.02877	89.59	NaN		Functional site	0.584498	0.364103
1029	N52L	-0.0233967140470919	0.0118801430532267	0.163003	-3.59704403860528	1.2744827586206595	8.811394398967787	2.73665414843056	0.36789	0.17061	89.59	NaN		Functional site	0.642735	0.364103
1030	N52M	0.0110142711221277	0.0399581161925559	0.163003	-3.59704403860528	1.270689655172395	8.811394398967787	2.73665414843056	0.31784	0.12056	89.59	NaN		Functional site	0.643662	0.364103
1031	N52=			0.163003			8.811394398967787	2.73665414843056	0.19728	0	89.59	NaN		Functional site		0.364103
1032	N52P	0.786082606701732	0.0594188074625832	0.163003	-2.8464622977390097	0.3696551724137549	8.811394398967787	2.73665414843056	0.20844	0.01116	89.59	NaN		Functional site	0.461898	0.364103
1033	N52Q	0.577711141975171	0.0762270070309285	0.163003	-2.34092187299239	0.8479310344827008	8.811394398967787	2.73665414843056	0.2223	0.02502	89.59	NaN		Functional site	0.564863	0.364103
1034	N52R	-0.0215269607588385	0.0163632532817806	0.163003	-3.26095278941734	1.188620689655134	8.811394398967787	2.73665414843056	0.25052	0.05324	89.59	NaN		Functional site	0.550736	0.364103
1035	N52S	0.835766693501426	0.0567429158141586	0.163003	-1.04766420663098	0.8248275862068364	8.811394398967787	2.73665414843056	0.23653	0.03924	89.59	NaN	6.986750122450757e-06	Functional site	0.156716	0.364103
1036	N52T	0.163003191788123	0.085699551299392	0.163003	-2.75008396561913	1.0268965517240822	8.811394398967787	2.73665414843056	0.23851	0.04122	89.59	NaN		Functional site	0.61692	0.364103
1037	N52V	-0.0285698640569709	0.0163376885767369	0.163003	-3.59704403860528	1.3210344827585876	8.811394398967787	2.73665414843056	0.34568	0.1484	89.59	NaN		Functional site	0.62272	0.364103
1038	N52W	-0.0124053679241864	0.0225505400319844	0.163003	-3.59704403860528	0.8144827586206388	8.811394398967787	2.73665414843056	0.38022	0.18294	89.59	NaN		Functional site	0.634972	0.364103
1039	N52Y	-0.0183448502534595	0.0170595936248213	0.163003	-3.59704403860528	0.916896551724096	8.811394398967787	2.73665414843056	0.3491	0.15182	89.59	NaN		Functional site	0.613816	0.364103
1040	D53A	0.728035677351144	0.0646990948383984	0.562283	-0.7952278183325151	1.7744827586206753	3.319867450017117	2.73665414843056	0.35768	0.17282	88.97	NaN		WT-like	0.263237	0.512953
1041	D53C	0.745535970598946	0.0389230005836197	0.562283	-0.8421822694793671	1.7688505747126315	3.319867450017117	2.73665414843056	0.42149	0.23663	88.97	NaN		WT-like	0.310724	0.512953
1042	D53=			0.562283			3.319867450017117	2.73665414843056	0.18486	0	88.97	NaN		WT-like		0.512953
1043	D53E	1.04803925307263	0.0667644499318148	0.562283	-0.407121918087434	0.4926436781609262	3.319867450017117	2.73665414843056	0.20667	0.02181	88.97	NaN	7.95854975876864e-06	WT-like	0.171045	0.512953
1044	D53F	0.286727117584913	0.0848660499890417	0.562283	-3.52742248139586	0.9812643678160438	3.319867450017117	2.73665414843056	0.45883	0.27397	88.97	NaN		WT-like	0.461937	0.512953
1045	D53G	0.628947273543874	0.0494040457585987	0.562283	-1.7258963444505302	2.0624137931034463	3.319867450017117	2.73665414843056	0.25544	0.07058	88.97	NaN		WT-like	0.202131	0.512953
1046	D53H	0.967183452024764	0.0479442906824425	0.562283	-0.995599193843133	0.7688505747126527	3.319867450017117	2.73665414843056	0.3285	0.14364	88.97	NaN		WT-like	0.218856	0.512953
1047	D53I	0.126568580492029	0.0745158014346871	0.562283	-3.34681605202916	1.6085057471264008	3.319867450017117	2.73665414843056	0.48021	0.29534	88.97	NaN		WT-like	0.546597	0.512953
1048	D53K	0.44235792859307	0.0740341787020686	0.562283	-2.05323192351919	1.213563218390778	3.319867450017117	2.73665414843056	0.29963	0.11477	88.97	NaN		WT-like	0.460748	0.512953
1049	D53L	0.14852461108932	0.0793323901207841	0.562283	-3.34681605202916	1.230344827586175	3.319867450017117	2.73665414843056	0.46019	0.27532	88.97	NaN		WT-like	0.527096	0.512953
1050	D53M	0.380131336712544	0.0806336958579694	0.562283	-3.34681605202916	1.5979310344827635	3.319867450017117	2.73665414843056	0.40563	0.22077	88.97	NaN		WT-like	0.514091	0.512953
1051	D53N	0.962578785724245	0.0584156646644508	0.562283	-0.6236947262169829	0.7733333333333148	3.319867450017117	2.73665414843056	0.2647	0.07983	88.97	NaN		WT-like	0.160495	0.512953
1052	D53P	0.449691540151341	0.085140438015745	0.562283	-3.52742248139586	2.381724137931009	3.319867450017117	2.73665414843056	0.27835	0.09348	88.97	NaN		WT-like	0.469628	0.512953
1053	D53Q	0.855149227515981	0.0485195994159902	0.562283	-1.24337847884501	0.7954022988505569	3.319867450017117	2.73665414843056	0.29512	0.11026	88.97	NaN		WT-like	0.257006	0.512953
1054	D53R	0.407961871530262	0.072410582733452	0.562283	-3.0605616340937902	1.4743678160919276	3.319867450017117	2.73665414843056	0.32868	0.14381	88.97	NaN		WT-like	0.377192	0.512953
1055	D53S	0.930471541606105	0.0575648549005498	0.562283	-0.7968735663336209	1.0155172413792883	3.319867450017117	2.73665414843056	0.31214	0.12727	88.97	NaN		WT-like	0.169884	0.512953
1056	D53T	0.805123638266765	0.050519714191886	0.562283	-0.8077535310427021	1.027471264367773	3.319867450017117	2.73665414843056	0.31449	0.12963	88.97	NaN		WT-like	0.205369	0.512953
1057	D53V	0.22742925597364	0.0763751452167313	0.562283	-2.50201776072223	1.526781609195365	3.319867450017117	2.73665414843056	0.43625	0.25138	88.97	NaN		WT-like	0.335291	0.512953
1058	D53W	0.562282877675434	0.0697980501544386	0.562283	-3.52742248139586	0.8026436781608873	3.319867450017117	2.73665414843056	0.47329	0.28843	88.97	NaN		WT-like	0.458577	0.512953
1059	D53Y	0.534932024327318	0.0734416471523644	0.562283	-3.52742248139586	0.6896551724137931	3.319867450017117	2.73665414843056	0.43996	0.25509	88.97	NaN		WT-like	0.557271	0.512953
1060	W54A	1.01727011634115	0.0363545549328138	0.848079	-0.211232325267041	0.8102298850574687	9.394066899279498	2.73665414843056	0.03623	-0.02096	88.84	NaN		WT-like	0.0751438	0.347368
1061	W54C	0.916667613152728	0.0470660568156117	0.848079	-0.0963694221232925	1.2152873563218236	9.394066899279498	2.73665414843056	0.04688	-0.01031	88.84	NaN		WT-like	0.0702342	0.347368
1062	W54D	1.00475046278815	0.0385425920383305	0.848079	-0.7615489720655569	1.0903448275862189	9.394066899279498	2.73665414843056	0.01508	-0.04211	88.84	NaN		WT-like	0.0904813	0.347368
1063	W54E	0.985189990346746	0.0594311953142814	0.848079	-0.8460640933612951	0.5409195402299001	9.394066899279498	2.73665414843056	0.01728	-0.03991	88.84	NaN		WT-like	0.156716	0.347368
1064	W54F	0.809265261451885	0.0667142741299367	0.848079	-0.516632819567991	0.4059770114942704	9.394066899279498	2.73665414843056	0.05414	-0.00305	88.84	NaN		WT-like	0.0830738	0.347368
1065	W54G	0.577934377174774	0.0419151093297978	0.848079	-1.83567870414914	2.0082758620689893	9.394066899279498	2.73665414843056	0.02264	-0.03456	88.84	NaN		WT-like	0.143775	0.347368
1066	W54H	0.835715917853717	0.0634247956088836	0.848079	-1.41333119478524	1.102873563218394	9.394066899279498	2.73665414843056	0.03197	-0.02522	88.84	NaN		WT-like	0.156164	0.347368
1067	W54I	0.742495135934762	0.0575051502599607	0.848079	-0.3919619152342621	0.6806896551723906	9.394066899279498	2.73665414843056	0.05871	0.00151	88.84	NaN		WT-like	0.0950053	0.347368
1068	W54K	0.834409937219449	0.0490636832752654	0.848079	-1.7275754698690102	1.2704597701149292	9.394066899279498	2.73665414843056	0.02807	-0.02912	88.84	NaN		WT-like	0.143743	0.347368
1069	W54L	0.986537382409034	0.0442936045441177	0.848079	0.176964423589813	0.0	9.394066899279498	2.73665414843056	0.05442	-0.00277	88.84	NaN		WT-like	0.0463251	0.347368
1070	W54M	1.02198530983104	0.0405433025788301	0.848079	-0.438800204223134	0.4455172413793599	9.394066899279498	2.73665414843056	0.04404	-0.01315	88.84	NaN		WT-like	0.0881877	0.347368
1071	W54N	0.733574595825273	0.0574470104264629	0.848079	-1.41333119478524	0.955747126436788	9.394066899279498	2.73665414843056	0.02373	-0.03347	88.84	NaN		WT-like	0.144022	0.347368
1072	W54P	-0.0259473203991816	0.0091476175093693	0.848079	-1.83567870414914	4.050919540229905	9.394066899279498	2.73665414843056	0.02538	-0.03182	88.84	NaN		WT-like	0.130652	0.347368
1073	W54Q	1.03143563659791	0.0494537196562866	0.848079	-0.800167199791021	0.0	9.394066899279498	2.73665414843056	0.02749	-0.0297	88.84	NaN		WT-like	0.106576	0.347368
1074	W54R	0.8480788580387	0.0492407539360145	0.848079	-1.18487595391816	0.593908045977028	9.394066899279498	2.73665414843056	0.03199	-0.0252	88.84	NaN		WT-like	0.131582	0.347368
1075	W54S	0.917465406481935	0.0613531368989505	0.848079	-0.0876255407973866	1.4175862068965617	9.394066899279498	2.73665414843056	0.02972	-0.02747	88.84	NaN		WT-like	0.0596431	0.347368
1076	W54T	0.82107958927073	0.0468027950088465	0.848079	-0.22340274928419	1.3134482758620585	9.394066899279498	2.73665414843056	0.03004	-0.02715	88.84	NaN		WT-like	0.0768105	0.347368
1077	W54V	0.854822369304255	0.0293389581487886	0.848079	-0.397363811782696	0.5095402298850567	9.394066899279498	2.73665414843056	0.04965	-0.00755	88.84	NaN		WT-like	0.0651852	0.347368
1078	W54=			0.848079			9.394066899279498	2.73665414843056	0.05719	0	88.84	NaN		WT-like		0.347368
1079	W54Y	0.814658416630682	0.0349712238043873	0.848079	-1.36085498476179	0.9148275862069034	9.394066899279498	2.73665414843056	0.05036	-0.00683	88.84	NaN		WT-like	0.114271	0.347368
1080	T55A	0.625903157489201	0.0726362051723155	0.756189	-1.4476886390061598	1.0036781609194845	7.4920657917943725	2.73665414843056	0.05246	0.00884	90.12	NaN		WT-like	0.565467	0.19186
1081	T55C	0.7561890797047	0.0526693520506706	0.756189	-1.0867797084069	1.2570114942528123	7.4920657917943725	2.73665414843056	0.06754	0.02392	90.12	NaN		WT-like	0.485075	0.19186
1082	T55D	0.252616842163772	0.107260169795497	0.756189	-2.81439017372679	2.288965517241352	7.4920657917943725	2.73665414843056	0.02205	-0.02157	90.12	NaN		WT-like	0.572842	0.19186
1083	T55E	0.548893137803268	0.0674045618072607	0.756189	-2.13939998333473	1.3448275862068495	7.4920657917943725	2.73665414843056	0.02525	-0.01837	90.12	NaN		WT-like	0.540823	0.19186
1084	T55F	0.601063051601834	0.0654926786362986	0.756189	-2.42060580275864	1.0480459770114348	7.4920657917943725	2.73665414843056	0.07774	0.03412	90.12	NaN		WT-like	0.546729	0.19186
1085	T55G	0.195881188835388	0.0894297179046281	0.756189	-3.27759462560792	2.19436781609189	7.4920657917943725	2.73665414843056	0.03298	-0.01064	90.12	NaN		WT-like	0.654971	0.19186
1086	T55H	0.626269000225656	0.0706837970751287	0.756189	-2.81439017372679	1.2673563218390098	7.4920657917943725	2.73665414843056	0.04638	0.00276	90.12	NaN		WT-like	0.642101	0.19186
1087	T55I	0.94480602775466	0.062242827219262	0.756189	-1.21313798720024	1.2243678160919067	7.4920657917943725	2.73665414843056	0.08412	0.0405	90.12	NaN	6.9808997977816026e-06	WT-like	0.236549	0.19186
1088	T55K	0.890576306897383	0.0652779452775517	0.756189	-1.53532960607174	0.7770114942528465	7.4920657917943725	2.73665414843056	0.0408	-0.00282	90.12	NaN		WT-like	0.23168	0.19186
1089	T55L	1.00885120962508	0.0460149138439819	0.756189	-1.23381127462858	0.4441379310344081	7.4920657917943725	2.73665414843056	0.07813	0.03451	90.12	NaN		WT-like	0.321607	0.19186
1090	T55M	0.856710229948988	0.0812277591678023	0.756189	-1.34835626432924	1.6082758620688828	7.4920657917943725	2.73665414843056	0.06354	0.01992	90.12	NaN		WT-like	0.631244	0.19186
1091	T55N	0.770954599645246	0.051231128835781	0.756189	-2.81439017372679	1.3860919540229066	7.4920657917943725	2.73665414843056	0.03455	-0.00907	90.12	NaN		WT-like	0.62916	0.19186
1092	T55P	0.508400337843755	0.0593143028879716	0.756189	-1.86227706398296	1.211034482758575	7.4920657917943725	2.73665414843056	0.03693	-0.00669	90.12	NaN		WT-like	0.392337	0.19186
1093	T55Q	0.799343984304457	0.049995820469719	0.756189	-1.8741253854727096	0.8697701149424774	7.4920657917943725	2.73665414843056	0.03996	-0.00366	90.12	NaN		WT-like	0.353035	0.19186
1094	T55R	0.854176896535033	0.0652151712903687	0.756189	-1.46025942847479	1.1210344827585863	7.4920657917943725	2.73665414843056	0.04642	0.0028	90.12	NaN		WT-like	0.40017	0.19186
1095	T55S	0.916675148667912	0.0382709699914589	0.756189	-0.751554014348505	0.5693103448275311	7.4920657917943725	2.73665414843056	0.04317	-0.00045	90.12	NaN		WT-like	0.216422	0.19186
1096	T55=			0.756189			7.4920657917943725	2.73665414843056	0.04362	0	90.12	NaN		WT-like		0.19186
1097	T55V	0.818438054963831	0.0625210544598992	0.756189	-0.316312514299031	0.7905747126436177	7.4920657917943725	2.73665414843056	0.07144	0.02782	90.12	NaN		WT-like	0.208399	0.19186
1098	T55W	0.086643974815937	0.0699816690357034	0.756189	-2.94760111588694	0.681839080459746	7.4920657917943725	2.73665414843056	0.08201	0.03839	90.12	NaN		WT-like	0.672484	0.19186
1099	T55Y	0.559545514759349	0.0504417503150591	0.756189	-2.94760111588694	0.886551724137901	7.4920657917943725	2.73665414843056	0.07244	0.02882	90.12	NaN		WT-like	0.516118	0.19186
1100	V56A	0.57913908344648	0.0484572283232677	-0.00876719	-3.3517756377511603	2.5741379310344548	13.360763644151005	2.73665414843056	0.03851	-0.01421	86.33	NaN		Total-loss	0.218598	0.0172414
1101	V56C	0.862496250837931	0.066974106444181	-0.00876719	-3.3517756377511603	1.997241379310316	13.360763644151005	2.73665414843056	0.0498	-0.00293	86.33	NaN		Total-loss	0.237221	0.0172414
1102	V56D	-0.0237539601189242	0.0195107536712679	-0.00876719	-3.77718226676575	3.7973563218390582	13.360763644151005	2.73665414843056	0.01605	-0.03668	86.33	NaN		Total-loss	0.318539	0.0172414
1103	V56E	-0.0284002429410579	0.0136987895612176	-0.00876719	-3.77718226676575	3.743448275862067	13.360763644151005	2.73665414843056	0.01839	-0.03433	86.33	NaN	1.7740774656955186e-05	Total-loss	0.337256	0.0172414
1104	V56F	0.659967553597664	0.0409956745404521	-0.00876719	-2.18945865741384	2.423218390804584	13.360763644151005	2.73665414843056	0.05748	0.00475	86.33	NaN		Total-loss	0.151556	0.0172414
1105	V56G	-0.0202466820096581	0.0151209302461007	-0.00876719	-3.77718226676575	4.678390804597701	13.360763644151005	2.73665414843056	0.02408	-0.02864	86.33	NaN		Total-loss	0.322428	0.0172414
1106	V56H	-0.0181463644635295	0.0305603238408743	-0.00876719	-3.77718226676575	2.588275862068917	13.360763644151005	2.73665414843056	0.03399	-0.01873	86.33	NaN		Total-loss	0.302704	0.0172414
1107	V56I	1.05530867546557	0.0521591127615261	-0.00876719	-1.0372712492281702	0.3963218390804182	13.360763644151005	2.73665414843056	0.06231	0.00958	86.33	NaN		Total-loss	0.11069	0.0172414
1108	V56K	-0.0199563226945928	0.013941795464801	-0.00876719	-3.77718226676575	5.0	13.360763644151005	2.73665414843056	0.02985	-0.02287	86.33	NaN		Total-loss	0.289349	0.0172414
1109	V56L	1.00097279683725	0.0701092706475867	-0.00876719	-0.160449985083608	0.2933333333332965	13.360763644151005	2.73665414843056	0.05778	0.00505	86.33	NaN		Total-loss	0.0463297	0.0172414
1110	V56M	1.01404700042	0.0637327666489217	-0.00876719	-1.27869881880421	1.4620689655172443	13.360763644151005	2.73665414843056	0.04679	-0.00593	86.33	NaN		Total-loss	0.171651	0.0172414
1111	V56N	-0.0247619621002663	0.0129783857410241	-0.00876719	-3.77718226676575	2.809310344827564	13.360763644151005	2.73665414843056	0.02524	-0.02749	86.33	NaN		Total-loss	0.270541	0.0172414
1112	V56P	0.0827903249674248	0.0659311017445999	-0.00876719	-3.77718226676575	5.0	13.360763644151005	2.73665414843056	0.027	-0.02573	86.33	NaN		Total-loss	0.369373	0.0172414
1113	V56Q	-0.0214613547833683	0.0140476924027852	-0.00876719	-3.77718226676575	2.6127586206896547	13.360763644151005	2.73665414843056	0.02924	-0.02349	86.33	NaN		Total-loss	0.299933	0.0172414
1114	V56R	-0.0229187564550347	0.0190901059163584	-0.00876719	-3.77718226676575	5.0	13.360763644151005	2.73665414843056	0.03402	-0.01871	86.33	NaN		Total-loss	0.343946	0.0172414
1115	V56S	-0.0224537039623486	0.0273131149416655	-0.00876719	-1.93785153739697	3.444597701149434	13.360763644151005	2.73665414843056	0.03161	-0.02112	86.33	NaN		Total-loss	0.278753	0.0172414
1116	V56T	0.288322622913056	0.0961913458094798	-0.00876719	-3.3517756377511603	2.124597701149417	13.360763644151005	2.73665414843056	0.03195	-0.02078	86.33	NaN		Total-loss	0.245856	0.0172414
1117	V56=			-0.00876719			13.360763644151005	2.73665414843056	0.05273	0	86.33	NaN		Total-loss		0.0172414
1118	V56W	0.570109681738266	0.0456778454309245	-0.00876719	-3.3035844038593902	1.7727586206896555	13.360763644151005	2.73665414843056	0.06071	0.00798	86.33	NaN		Total-loss	0.331761	0.0172414
1119	V56Y	-0.0087671925502847	0.0365338132930637	-0.00876719	-3.3035844038593902	2.708850574712644	13.360763644151005	2.73665414843056	0.05348	0.00076	86.33	NaN		Total-loss	0.287999	0.0172414
1120	Q57A	1.02396789850238	0.0454158680486095	0.909197	-1.69643618260063	0.0	4.598575608906826	2.73665414843056	0.07281	0.01706	83.17	NaN		WT-like	0.353471	0.6
1121	Q57C	0.855159309411184	0.0448925519756594	0.909197	-2.6874127449678498	0.6175862068965311	4.598575608906826	2.73665414843056	0.09317	0.03742	83.17	NaN		WT-like	0.690425	0.6
1122	Q57D	0.944546847952752	0.0660325295077739	0.909197	-1.24558142136742	1.2157471264367814	4.598575608906826	2.73665414843056	0.03099	-0.02476	83.17	NaN		WT-like	0.44915	0.6
1123	Q57E	0.957510883434003	0.0395902708058737	0.909197	-0.5973049255785989	0.3303448275862357	4.598575608906826	2.73665414843056	0.03543	-0.02031	83.17	NaN	3.98006977775367e-06	WT-like	0.210389	0.6
1124	Q57F	0.765076177508396	0.0555617614898018	0.909197	-3.57297758285124	0.1668965517241638	4.598575608906826	2.73665414843056	0.10679	0.05104	83.17	NaN		WT-like	0.666343	0.6
1125	Q57G	1.02631891732277	0.0650041657423574	0.909197	-2.08265675169419	0.9787356321839196	4.598575608906826	2.73665414843056	0.04615	-0.0096	83.17	NaN		WT-like	0.337278	0.6
1126	Q57H	0.855339478645319	0.0576053871326501	0.909197	-1.56025098339102	0.3158620689654965	4.598575608906826	2.73665414843056	0.06453	0.00878	83.17	NaN		WT-like	0.621494	0.6
1127	Q57I	0.768235557704887	0.0433797114990325	0.909197	-3.39586461527456	0.0	4.598575608906826	2.73665414843056	0.11526	0.05951	83.17	NaN		WT-like	0.701487	0.6
1128	Q57K	1.00331173981208	0.0423284398140108	0.909197	-0.8283961668786309	0.0	4.598575608906826	2.73665414843056	0.0569	0.00115	83.17	NaN		WT-like	0.147818	0.6
1129	Q57L	0.830222304669691	0.0653660565072952	0.909197	-3.39586461527456	0.0	4.598575608906826	2.73665414843056	0.10731	0.05156	83.17	NaN		WT-like	0.632063	0.6
1130	Q57M	0.909196593022792	0.0671921936619042	0.909197	-2.73667519342603	0.0	4.598575608906826	2.73665414843056	0.08779	0.03204	83.17	NaN		WT-like	0.575976	0.6
1131	Q57N	0.927493191645468	0.0542259072681214	0.909197	-1.25905137203023	0.8120689655172478	4.598575608906826	2.73665414843056	0.04831	-0.00744	83.17	NaN		WT-like	0.536494	0.6
1132	Q57P	0.450868946150204	0.0662639543226244	0.909197	-3.57297758285124	5.0	4.598575608906826	2.73665414843056	0.05158	-0.00416	83.17	NaN		WT-like	0.675014	0.6
1133	Q57=			0.909197			4.598575608906826	2.73665414843056	0.05575	0	83.17	NaN		WT-like		0.6
1134	Q57R	1.01176433657254	0.087876931951847	0.909197	-0.8028702572421751	0.0	4.598575608906826	2.73665414843056	0.06458	0.00883	83.17	NaN		WT-like	0.254857	0.6
1135	Q57S	1.00419372593646	0.0505132262407115	0.909197	-1.6327457707138602	0.281609195402304	4.598575608906826	2.73665414843056	0.06014	0.00439	83.17	NaN		WT-like	0.44266	0.6
1136	Q57T	0.959433212383399	0.0457850479108499	0.909197	-2.01182719120063	0.4810344827586144	4.598575608906826	2.73665414843056	0.06076	0.00501	83.17	NaN		WT-like	0.683794	0.6
1137	Q57V	0.769628608266606	0.0467233906230949	0.909197	-3.39586461527456	0.0660919540229937	4.598575608906826	2.73665414843056	0.09838	0.04264	83.17	NaN		WT-like	0.695003	0.6
1138	Q57W	0.647138947208745	0.0801070046475371	0.909197	-3.57297758285124	0.0	4.598575608906826	2.73665414843056	0.11246	0.05671	83.17	NaN		WT-like	0.711691	0.6
1139	Q57Y	0.744201372034122	0.0665333071393278	0.909197	-3.57297758285124	0.0514942528735738	4.598575608906826	2.73665414843056	0.09973	0.04398	83.17	NaN		WT-like	0.681587	0.6
1140	N58A	1.04025984983504	0.0490146878767919	0.986712	-0.6688080835332879	0.0	4.804863057223405	2.73665414843056	0.24464	0.07152	85.28	NaN		WT-like	0.128778	0.538462
1141	N58C	0.871450585254606	0.0492607690832014	0.986712	-1.74142411467244	0.6380459770114602	4.804863057223405	2.73665414843056	0.29763	0.12451	85.28	NaN		WT-like	0.240546	0.538462
1142	N58D	1.06279698076765	0.0531131539007433	0.986712	-0.5736766375087851	0.0502298850574334	4.804863057223405	2.73665414843056	0.11653	-0.05659	85.28	NaN		WT-like	0.0720567	0.538462
1143	N58E	1.07673361872866	0.0466994585053214	0.986712	-0.59338073369974	0.0	4.804863057223405	2.73665414843056	0.13158	-0.04154	85.28	NaN		WT-like	0.114254	0.538462
1144	N58F	0.977681255021237	0.062823046091561	0.986712	-2.43573666090157	0.6131034482757906	4.804863057223405	2.73665414843056	0.33026	0.15714	85.28	NaN		WT-like	0.240692	0.538462
1145	N58G	1.00114695537541	0.0639853268720828	0.986712	-0.6479044278945071	0.4810344827585883	4.804863057223405	2.73665414843056	0.16634	-0.00678	85.28	NaN		WT-like	0.096629	0.538462
1146	N58H	0.990922732963954	0.0556512205367228	0.986712	-1.5332741595431	0.4279310344827274	4.804863057223405	2.73665414843056	0.2215	0.04838	85.28	NaN		WT-like	0.190023	0.538462
1147	N58I	0.640378505162175	0.065810898022985	0.986712	-2.43573666090157	0.5260919540229622	4.804863057223405	2.73665414843056	0.34951	0.17639	85.28	NaN		WT-like	0.282983	0.538462
1148	N58K	1.01061115657086	0.041412375167758	0.986712	-1.58531696986639	0.1463218390803972	4.804863057223405	2.73665414843056	0.19925	0.02612	85.28	NaN		WT-like	0.234815	0.538462
1149	N58L	0.773641928502289	0.0583115317625981	0.986712	-2.43573666090157	0.0	4.804863057223405	2.73665414843056	0.33147	0.15834	85.28	NaN		WT-like	0.222563	0.538462
1150	N58M	1.08797692025198	0.0451705411489013	0.986712	-2.43573666090157	0.2793103448275674	4.804863057223405	2.73665414843056	0.28414	0.11102	85.28	NaN		WT-like	0.271638	0.538462
1151	N58=			0.986712			4.804863057223405	2.73665414843056	0.17312	0	85.28	NaN		WT-like		0.538462
1152	N58P	-0.0218898979708618	0.0219067691332596	0.986712	-2.43573666090157	3.738735632183861	4.804863057223405	2.73665414843056	0.18323	0.0101	85.28	NaN		WT-like	0.243402	0.538462
1153	N58Q	1.05810345162175	0.0671739942190867	0.986712	-0.78538074583078	0.0	4.804863057223405	2.73665414843056	0.19583	0.0227	85.28	NaN		WT-like	0.14739	0.538462
1154	N58R	0.98671229537702	0.02875835344498	0.986712	-2.24268850953681	0.1560919540229302	4.804863057223405	2.73665414843056	0.22164	0.04852	85.28	NaN		WT-like	0.269787	0.538462
1155	N58S	1.01612343291769	0.0618738737378295	0.986712	-0.2997492159685169	0.2420689655172407	4.804863057223405	2.73665414843056	0.20881	0.03569	85.28	NaN		WT-like	0.0786908	0.538462
1156	N58T	0.943775788968606	0.0706068718730039	0.986712	-1.15476029572933	0.5141379310344255	4.804863057223405	2.73665414843056	0.21062	0.0375	85.28	NaN		WT-like	0.171434	0.538462
1157	N58V	0.692835024649903	0.0469434232225929	0.986712	-2.43573666090157	0.6645977011493907	4.804863057223405	2.73665414843056	0.31038	0.13725	85.28	NaN		WT-like	0.226653	0.538462
1158	N58W	0.607595151261289	0.0733523960781369	0.986712	-2.43573666090157	0.0	4.804863057223405	2.73665414843056	0.34324	0.17012	85.28	NaN		WT-like	0.236044	0.538462
1159	N58Y	0.960475634304071	0.0539020856527554	0.986712	-2.43573666090157	0.0	4.804863057223405	2.73665414843056	0.31361	0.14049	85.28	NaN		WT-like	0.231265	0.538462
1160	C59A	0.826082305446716	0.0423093725104197	0.0342057	-1.4617818070970705	0.5341379310345536	10.095765461838592	2.73665414843056	0.12683	-0.03286	79.1	NaN		Not assgined	0.255024	0.0718563
1161	C59=			0.0342057			10.095765461838592	2.73665414843056	0.1597	0	79.1	NaN		Not assgined		0.0718563
1162	C59D	-0.0215262668475176	0.0236518392973162	0.0342057	-4.49846293083618	2.615632183908108	10.095765461838592	2.73665414843056	0.05585	-0.10385	79.1	NaN		Not assgined	0.680998	0.0718563
1163	C59E	-0.0239540779520885	0.0155782095632041	0.0342057	-4.49846293083618	2.250919540229973	10.095765461838592	2.73665414843056	0.06363	-0.09607	79.1	NaN		Not assgined	0.726944	0.0718563
1164	C59F	0.249002634048246	0.0883347939165836	0.0342057	-2.54369278841484	1.9779310344827945	10.095765461838592	2.73665414843056	0.18111	0.02141	79.1	NaN		Not assgined	0.460011	0.0718563
1165	C59G	0.034205669985144	0.0456391059744783	0.0342057	-4.49846293083618	2.274942528735675	10.095765461838592	2.73665414843056	0.08214	-0.07756	79.1	NaN		Not assgined	0.704023	0.0718563
1166	C59H	0.0224028789196973	0.0384141583448383	0.0342057	-4.49846293083618	2.930000000000051	10.095765461838592	2.73665414843056	0.11317	-0.04653	79.1	NaN		Not assgined	0.714356	0.0718563
1167	C59I	0.595770658651528	0.0469510011023252	0.0342057	-2.18901301911898	2.184942528735712	10.095765461838592	2.73665414843056	0.19419	0.03449	79.1	NaN		Not assgined	0.61722	0.0718563
1168	C59K	-0.0097914430068099	0.0256144284686491	0.0342057	-4.49846293083618	4.386896551724209	10.095765461838592	2.73665414843056	0.10039	-0.05931	79.1	NaN		Not assgined	0.716038	0.0718563
1169	C59L	0.733562715193895	0.0710561132875868	0.0342057	-2.15167453884638	1.969310344827669	10.095765461838592	2.73665414843056	0.18192	0.02222	79.1	NaN		Not assgined	0.36367	0.0718563
1170	C59M	0.617391166862354	0.0715080810400425	0.0342057	-3.38727282780213	1.9520689655172616	10.095765461838592	2.73665414843056	0.15112	-0.00858	79.1	NaN		Not assgined	0.689727	0.0718563
1171	C59N	-0.0175470374518843	0.0234188414108075	0.0342057	-4.49846293083618	1.1536781609195963	10.095765461838592	2.73665414843056	0.08584	-0.07386	79.1	NaN		Not assgined	0.706943	0.0718563
1172	C59P	-0.0133562428159034	0.0342128235754009	0.0342057	-4.49846293083618	3.787241379310379	10.095765461838592	2.73665414843056	0.09141	-0.06829	79.1	NaN		Not assgined	0.701542	0.0718563
1173	C59Q	0.0127420830017741	0.0261016158007362	0.0342057	-4.49846293083618	0.5357471264368667	10.095765461838592	2.73665414843056	0.09846	-0.06124	79.1	NaN		Not assgined	0.72524	0.0718563
1174	C59R	-0.0287443139793466	0.0143322246075429	0.0342057	-4.49846293083618	2.463908045977081	10.095765461838592	2.73665414843056	0.11325	-0.04645	79.1	NaN		Not assgined	0.625677	0.0718563
1175	C59S	0.863897764852289	0.058877806506157	0.0342057	-1.49828868377545	0.949655172413839	10.095765461838592	2.73665414843056	0.10584	-0.05386	79.1	NaN		Not assgined	0.300343	0.0718563
1176	C59T	0.861045170478148	0.0335150456819775	0.0342057	-2.77301688995446	0.7797701149425932	10.095765461838592	2.73665414843056	0.10688	-0.05282	79.1	NaN		Not assgined	0.708938	0.0718563
1177	C59V	0.591147020283549	0.0643727810879633	0.0342057	-3.38727282780213	0.227701149425339	10.095765461838592	2.73665414843056	0.16795	0.00825	79.1	NaN		Not assgined	0.746621	0.0718563
1178	C59W	-0.0034980411339851	0.026820090301302	0.0342057	-3.80018496015873	1.5806896551724343	10.095765461838592	2.73665414843056	0.18989	0.03019	79.1	NaN		Not assgined	0.689335	0.0718563
1179	C59Y	0.559784118383235	0.0773546736860162	0.0342057	-1.86029550707414	5.0	10.095765461838592	2.73665414843056	0.17007	0.01037	79.1	NaN		Not assgined	0.276361	0.0718563
1180	D60A	0.953569530697212	0.0415007613213703	0.941043	-3.72037823268449	0.7049425287355583	4.5426501763902944	2.73665414843056	0.318	0.15841	80.69	NaN		WT-like	0.68703	0.678756
1181	D60C	0.94104275200615	0.0455095200881481	0.941043	-3.72037823268449	0.9529885057470672	4.5426501763902944	2.73665414843056	0.37891	0.21932	80.69	NaN		WT-like	0.749265	0.678756
1182	D60=			0.941043			4.5426501763902944	2.73665414843056	0.15959	0	80.69	NaN		WT-like		0.678756
1183	D60E	1.02850517289051	0.0523529648358782	0.941043	-1.19238004576173	0.0	4.5426501763902944	2.73665414843056	0.17907	0.01948	80.69	NaN		WT-like	0.196436	0.678756
1184	D60F	0.760544002671934	0.063525309118478	0.941043	-3.14769413764082	0.3919540229884368	4.5426501763902944	2.73665414843056	0.41518	0.25559	80.69	NaN		WT-like	0.699762	0.678756
1185	D60G	1.06393433782765	0.0467475471536841	0.941043	-2.46982889600356	0.0	4.5426501763902944	2.73665414843056	0.22316	0.06357	80.69	NaN		WT-like	0.290739	0.678756
1186	D60H	1.02080660092305	0.0558034426872105	0.941043	-2.67877968916306	0.1333333333332643	4.5426501763902944	2.73665414843056	0.29059	0.131	80.69	NaN		WT-like	0.74241	0.678756
1187	D60I	0.806293339564802	0.0582105644587734	0.941043	-3.6226129372311	2.591609195402224	4.5426501763902944	2.73665414843056	0.43616	0.27657	80.69	NaN		WT-like	0.681475	0.678756
1188	D60K	1.06390385677104	0.0481711800154513	0.941043	-4.14597060154829	0.0	4.5426501763902944	2.73665414843056	0.26375	0.10415	80.69	NaN		WT-like	0.687477	0.678756
1189	D60L	0.889645589464995	0.0452315611124839	0.941043	-2.81843035162566	0.0	4.5426501763902944	2.73665414843056	0.41651	0.25692	80.69	NaN		WT-like	0.681402	0.678756
1190	D60M	0.895659888867072	0.0545518480682679	0.941043	-2.96719277727549	0.2224137931033897	4.5426501763902944	2.73665414843056	0.36365	0.20405	80.69	NaN		WT-like	0.696421	0.678756
1191	D60N	1.07047482138839	0.0700828778247402	0.941043	-1.39690627177457	0.0	4.5426501763902944	2.73665414843056	0.23161	0.07202	80.69	NaN		WT-like	0.470111	0.678756
1192	D60P	0.647953240656589	0.0402789762072958	0.941043	-4.3587667859802	4.647931034482695	4.5426501763902944	2.73665414843056	0.24412	0.08453	80.69	NaN		WT-like	0.739081	0.678756
1193	D60Q	1.12823191804953	0.0404784251414775	0.941043	-1.60151402829069	0.0	4.5426501763902944	2.73665414843056	0.25958	0.09999	80.69	NaN		WT-like	0.391668	0.678756
1194	D60R	1.03414212328952	0.0638178707164948	0.941043	-4.14597060154829	0.0	4.5426501763902944	2.73665414843056	0.29076	0.13117	80.69	NaN		WT-like	0.571263	0.678756
1195	D60S	0.966208091775004	0.0569743811309747	0.941043	-2.98486306043342	0.6643678160918987	4.5426501763902944	2.73665414843056	0.27535	0.11575	80.69	NaN		WT-like	0.71978	0.678756
1196	D60T	0.702000864566596	0.0403482776016714	0.941043	-3.72037823268449	1.7962068965516664	4.5426501763902944	2.73665414843056	0.27753	0.11794	80.69	NaN		WT-like	0.740702	0.678756
1197	D60V	0.764444062688638	0.0529680759647969	0.941043	-3.6226129372311	1.697471264367767	4.5426501763902944	2.73665414843056	0.39319	0.23359	80.69	NaN		WT-like	0.673827	0.678756
1198	D60W	0.357553221596205	0.0570167792004146	0.941043	-3.93317441711639	0.0	4.5426501763902944	2.73665414843056	0.42936	0.26977	80.69	NaN		WT-like	0.731323	0.678756
1199	D60Y	0.5916683249427	0.0403754791485243	0.941043	-3.93317441711639	0.2867816091953113	4.5426501763902944	2.73665414843056	0.39679	0.2372	80.69	NaN		WT-like	0.717224	0.678756
1200	L61A	-0.0072802035557112	0.025529255807912	-0.00736502	-4.48397594524671	4.042413793103433	14.899192297958537	2.29908194867233	0.24147	-0.08619	81.01	NaN		Total-loss	0.713431	0.0497512
1201	L61C	0.154820455239661	0.0906905306245456	-0.00736502	-4.48397594524671	2.961264367816083	14.899192297958537	2.29908194867233	0.29404	-0.03362	81.01	NaN		Total-loss	0.747463	0.0497512
1202	L61D	-0.012871681567105	0.0163623236552997	-0.00736502	-4.48397594524671	4.100689655172432	14.899192297958537	2.29908194867233	0.11477	-0.21289	81.01	NaN		Total-loss	0.725307	0.0497512
1203	L61E	-0.0242293550282095	0.0138204233017342	-0.00736502	-4.48397594524671	3.9220689655172496	14.899192297958537	2.29908194867233	0.12962	-0.19804	81.01	NaN		Total-loss	0.675812	0.0497512
1204	L61F	0.900800728926024	0.0490249574092883	-0.00736502	-2.82656279974226	0.4949425287356368	14.899192297958537	2.29908194867233	0.32646	-0.0012	81.01	NaN		Total-loss	0.429832	0.0497512
1205	L61G	0.0024525536035419	0.0339570884239531	-0.00736502	-4.48397594524671	5.0	14.899192297958537	2.29908194867233	0.16397	-0.16369	81.01	NaN		Total-loss	0.729122	0.0497512
1206	L61H	-0.0148494380339006	0.0215142208274571	-0.00736502	-4.48397594524671	2.68494252873565	14.899192297958537	2.29908194867233	0.21854	-0.10912	81.01	NaN		Total-loss	0.708711	0.0497512
1207	L61I	1.00860402037914	0.0718779979233321	-0.00736502	-1.30578677615771	0.0	14.899192297958537	2.29908194867233	0.3456	0.01795	81.01	NaN		Total-loss	0.205934	0.0497512
1208	L61K	-0.0237309476807188	0.0143468276333438	-0.00736502	-4.48397594524671	5.0	14.899192297958537	2.29908194867233	0.19651	-0.13115	81.01	NaN		Total-loss	0.747972	0.0497512
1209	L61=			-0.00736502			14.899192297958537	2.29908194867233	0.32766	0	81.01	NaN		Total-loss		0.0497512
1210	L61M	0.969368239342701	0.0510115603934719	-0.00736502	-1.31663490387616	0.9919540229885444	14.899192297958537	2.29908194867233	0.28065	-0.04701	81.01	NaN		Total-loss	0.448146	0.0497512
1211	L61N	-0.0255849219909235	0.013671232848087	-0.00736502	-4.48397594524671	2.3360919540230225	14.899192297958537	2.29908194867233	0.17067	-0.15699	81.01	NaN		Total-loss	0.744494	0.0497512
1212	L61P	-0.014418974791164	0.0182249630599408	-0.00736502	-4.48397594524671	5.0	14.899192297958537	2.29908194867233	0.18066	-0.147	81.01	NaN		Total-loss	0.718244	0.0497512
1213	L61Q	-0.0123527724600622	0.0161422879742226	-0.00736502	-4.48397594524671	2.277241379310359	14.899192297958537	2.29908194867233	0.19312	-0.13453	81.01	NaN		Total-loss	0.747458	0.0497512
1214	L61R	-0.0216381370147001	0.0201599450054885	-0.00736502	-4.48397594524671	4.211839080459774	14.899192297958537	2.29908194867233	0.21868	-0.10898	81.01	NaN		Total-loss	0.751063	0.0497512
1215	L61S	-0.020219816528044	0.0178523164176605	-0.00736502	-4.48397594524671	4.33701149425287	14.899192297958537	2.29908194867233	0.20598	-0.12168	81.01	NaN		Total-loss	0.74638	0.0497512
1216	L61T	0.000674060811451	0.035389895089159	-0.00736502	-4.48397594524671	3.4819540229885195	14.899192297958537	2.29908194867233	0.20777	-0.11989	81.01	NaN		Total-loss	0.667979	0.0497512
1217	L61V	0.746267855539294	0.0397278356646136	-0.00736502	-1.18666325983103	1.0766666666667146	14.899192297958537	2.29908194867233	0.3067	-0.02096	81.01	NaN		Total-loss	0.190863	0.0497512
1218	L61W	0.29550131337764	0.0916654229609816	-0.00736502	-3.97989999107235	4.107356321839098	14.899192297958537	2.29908194867233	0.33936	0.0117	81.01	NaN		Total-loss	0.72279	0.0497512
1219	L61Y	-0.0073650188128647	0.0178734936746064	-0.00736502	-3.97989999107235	2.6640229885057627	14.899192297958537	2.29908194867233	0.30991	-0.01775	81.01	NaN		Total-loss	0.719368	0.0497512
1220	D62A	1.04312796813456	0.0564805158213173	1.02406	-0.391821881474144	1.918160919540216	5.724956894186341	2.29908194867233	0.80327	0.1788	82.27	NaN	7.644560355402064e-06	WT-like	0.0917807	0.564767
1221	D62C	0.970270328546874	0.052362401768528	1.02406	-2.0344501124797203	1.7181609195402143	5.724956894186341	2.29908194867233	0.84232	0.21786	82.27	NaN		WT-like	0.144366	0.564767
1222	D62=			1.02406			5.724956894186341	2.29908194867233	0.62446	0	82.27	NaN		WT-like		0.564767
1223	D62E	1.06304521586337	0.051356108396407	1.02406	-0.120908161677108	0.7163218390804826	5.724956894186341	2.29908194867233	0.65637	0.03191	82.27	NaN		WT-like	0.089196	0.564767
1224	D62F	0.888130269635894	0.072073925665197	1.02406	-2.74659419997356	0.0	5.724956894186341	2.29908194867233	0.86143	0.23697	82.27	NaN		WT-like	0.159566	0.564767
1225	D62G	1.00328410294216	0.0363123527008683	1.02406	-0.605751395339425	1.0902298850574337	5.724956894186341	2.29908194867233	0.71554	0.09108	82.27	NaN		WT-like	0.0723474	0.564767
1226	D62H	1.07420138517458	0.0690569860183909	1.02406	-1.93046650954539	0.5852873563218243	5.724956894186341	2.29908194867233	0.78199	0.15753	82.27	NaN		WT-like	0.163154	0.564767
1227	D62I	0.930753470065976	0.0615061454845267	1.02406	-1.45578304423309	0.8235632183908005	5.724956894186341	2.29908194867233	0.87136	0.2469	82.27	NaN		WT-like	0.126966	0.564767
1228	D62K	1.04993170913175	0.0541977532970104	1.02406	-2.74659419997356	1.394137931034472	5.724956894186341	2.29908194867233	0.75827	0.13381	82.27	NaN		WT-like	0.163111	0.564767
1229	D62L	0.900549899536283	0.0735831114762284	1.02406	-1.5728573065612	1.0914942528735745	5.724956894186341	2.29908194867233	0.86208	0.23762	82.27	NaN		WT-like	0.100415	0.564767
1230	D62M	1.01958244268295	0.0524481235424475	1.02406	-2.28653855329231	1.6764367816091734	5.724956894186341	2.29908194867233	0.83344	0.20898	82.27	NaN		WT-like	0.169856	0.564767
1231	D62N	1.03479781298654	0.0615678435995301	1.02406	-1.93046650954539	0.1722988505747154	5.724956894186341	2.29908194867233	0.72524	0.10077	82.27	NaN		WT-like	0.139938	0.564767
1232	D62P	1.04164190691506	0.0921123781749947	1.02406	-0.212152089373492	0.7504597701149421	5.724956894186341	2.29908194867233	0.73877	0.11431	82.27	NaN		WT-like	0.0484791	0.564767
1233	D62Q	1.08709003593893	0.058907626024257	1.02406	-1.17334701181562	1.376666666666651	5.724956894186341	2.29908194867233	0.75429	0.12983	82.27	NaN		WT-like	0.114516	0.564767
1234	D62R	1.03091692513439	0.0543751788853074	1.02406	-2.74659419997356	1.3340229885057202	5.724956894186341	2.29908194867233	0.78213	0.15766	82.27	NaN		WT-like	0.18315	0.564767
1235	D62S	1.024063316399	0.0398496551951767	1.02406	-1.25811703491815	0.5463218390804255	5.724956894186341	2.29908194867233	0.7689	0.14444	82.27	NaN		WT-like	0.126648	0.564767
1236	D62T	1.04441818218346	0.0559365319095627	1.02406	-0.8478216915885949	0.0	5.724956894186341	2.29908194867233	0.77084	0.14638	82.27	NaN		WT-like	0.142132	0.564767
1237	D62V	1.0160419250768	0.0530300060924518	1.02406	-0.8014794600486559	0.5720689655172255	5.724956894186341	2.29908194867233	0.85016	0.2257	82.27	NaN		WT-like	0.15309	0.564767
1238	D62W	0.708275134356415	0.069612789994157	1.02406	-2.74659419997356	0.1985057471264208	5.724956894186341	2.29908194867233	0.86822	0.24376	82.27	NaN		WT-like	0.178189	0.564767
1239	D62Y	0.941900257465642	0.0415903396183515	1.02406	-2.74659419997356	0.4656321839080381	5.724956894186341	2.29908194867233	0.85207	0.22761	82.27	NaN		WT-like	0.170622	0.564767
1240	Q63A	1.00246372390277	0.0333813330935321	0.954543	-2.4736871562633	1.313103448275938	7.193400391620332	2.29908194867233	0.50751	0.07096	82.43	NaN		WT-like	0.308604	0.431111
1241	Q63C	0.962248793695511	0.0592886099085765	0.954543	-3.5752670934862203	1.5865517241380485	7.193400391620332	2.29908194867233	0.57415	0.1376	82.43	NaN		WT-like	0.515933	0.431111
1242	Q63D	1.11915268188876	0.0413315857139038	0.954543	-1.08316377168165	0.0413793103449467	7.193400391620332	2.29908194867233	0.29562	-0.14094	82.43	NaN		WT-like	0.201727	0.431111
1243	Q63E	1.04130440930063	0.0218931339237869	0.954543	-0.715327998304443	0.30206896551739	7.193400391620332	2.29908194867233	0.32527	-0.11128	82.43	NaN		WT-like	0.0996065	0.431111
1244	Q63F	0.832284389097847	0.0573785537252517	0.954543	-4.26733206903651	0.0600000000001492	7.193400391620332	2.29908194867233	0.61074	0.17419	82.43	NaN		WT-like	0.459569	0.431111
1245	Q63G	0.905263151122122	0.0403352459394947	0.954543	-4.26733206903651	2.1510344827587184	7.193400391620332	2.29908194867233	0.38833	-0.04822	82.43	NaN		WT-like	0.555202	0.431111
1246	Q63H	1.07443971817433	0.0402867710185871	0.954543	-1.43536582420319	0.0	7.193400391620332	2.29908194867233	0.47515	0.03859	82.43	NaN		WT-like	0.18401	0.431111
1247	Q63I	0.565585673734702	0.0466800674702539	0.954543	-3.93713315955442	1.0593103448277048	7.193400391620332	2.29908194867233	0.63094	0.19439	82.43	NaN		WT-like	0.562592	0.431111
1248	Q63K	0.938725694399721	0.0627177438042395	0.954543	-4.26733206903651	0.9593103448277174	7.193400391620332	2.29908194867233	0.44187	0.00531	82.43	NaN		WT-like	0.402732	0.431111
1249	Q63L	0.603488301216045	0.0557145484802994	0.954543	-3.93713315955442	0.2555172413794621	7.193400391620332	2.29908194867233	0.61204	0.17548	82.43	NaN		WT-like	0.573769	0.431111
1250	Q63M	0.954543275652253	0.0444274317997747	0.954543	-3.36216155266449	0.7903448275863348	7.193400391620332	2.29908194867233	0.55809	0.12154	82.43	NaN		WT-like	0.388851	0.431111
1251	Q63N	1.07637357766836	0.0640232413800814	0.954543	-1.32485932924889	0.5013793103449675	7.193400391620332	2.29908194867233	0.39982	-0.03673	82.43	NaN		WT-like	0.169951	0.431111
1252	Q63P	1.07613706028665	0.0615172774051405	0.954543	-2.55097526153666	1.5848275862069765	7.193400391620332	2.29908194867233	0.41649	-0.02006	82.43	NaN		WT-like	0.419546	0.431111
1253	Q63=			0.954543			7.193400391620332	2.29908194867233	0.43655	0	82.43	NaN		WT-like		0.431111
1254	Q63R	0.909563491749452	0.0838625727960082	0.954543	-4.26733206903651	1.3396551724139467	7.193400391620332	2.29908194867233	0.47534	0.03879	82.43	NaN	4.011750206700526e-06	WT-like	0.52477	0.431111
1255	Q63S	1.01563060818926	0.0529250684643487	0.954543	-2.5467015708065	1.1051724137932353	7.193400391620332	2.29908194867233	0.45644	0.01989	82.43	NaN		WT-like	0.258222	0.431111
1256	Q63T	0.983299683520505	0.0528743681029989	0.954543	-2.8559202842947	1.0303448275863047	7.193400391620332	2.29908194867233	0.45916	0.0226	82.43	NaN		WT-like	0.302959	0.431111
1257	Q63V	0.788039794878914	0.135083270335671	0.954543	-3.93713315955442	1.1826436781610228	7.193400391620332	2.29908194867233	0.58881	0.15226	82.43	NaN		WT-like	0.532421	0.431111
1258	Q63W	0.853700247728786	0.0599589154680378	0.954543	-4.26733206903651	0.2679310344828521	7.193400391620332	2.29908194867233	0.62446	0.18791	82.43	NaN		WT-like	0.47922	0.431111
1259	Q63Y	0.92716840445449	0.0487411456794804	0.954543	-4.26733206903651	0.0772413793104784	7.193400391620332	2.29908194867233	0.59246	0.15591	82.43	NaN		WT-like	0.515855	0.431111
1260	Q64A	1.026937041888	0.0373266231556706	1.01957	-2.8121540013335	0.93172413793106	8.764511467396513	2.29908194867233	0.52375	0.07114	81.52	NaN		Functional site	0.742821	0.413333
1261	Q64C	1.02666996197031	0.0950136440278036	1.01957	-2.66694811385844	0.5583908045977212	8.764511467396513	2.29908194867233	0.58997	0.13736	81.52	NaN		Functional site	0.696114	0.413333
1262	Q64D	1.02387979715708	0.0609492723473686	1.01957	-2.73846324966428	0.1389655172414123	8.764511467396513	2.29908194867233	0.30934	-0.14328	81.52	NaN		Functional site	0.731998	0.413333
1263	Q64E	1.01703526484403	0.0720165652929197	1.01957	-2.73846324966428	0.4666666666667127	8.764511467396513	2.29908194867233	0.33971	-0.1129	81.52	NaN		Functional site	0.622792	0.413333
1264	Q64F	1.05151873644107	0.0683470568402691	1.01957	-2.84685894875825	0.4643678160920022	8.764511467396513	2.29908194867233	0.62609	0.17348	81.52	NaN		Functional site	0.645836	0.413333
1265	Q64G	1.01940119384204	0.0705310368487466	1.01957	-3.08544255827378	0.0	8.764511467396513	2.29908194867233	0.40389	-0.04873	81.52	NaN		Functional site	0.641322	0.413333
1266	Q64H	1.06671729519173	0.0582852464211806	1.01957	-1.33057770168775	0.0	8.764511467396513	2.29908194867233	0.49139	0.03877	81.52	NaN		Functional site	0.227479	0.413333
1267	Q64I	0.355162162828962	0.0782222473078805	1.01957	-4.45323222335352	2.215747126436813	8.764511467396513	2.29908194867233	0.64595	0.19334	81.52	NaN		Functional site	0.754658	0.413333
1268	Q64K	1.054772106193	0.0396901888392584	1.01957	-2.31920088694504	0.0	8.764511467396513	2.29908194867233	0.45796	0.00535	81.52	NaN		Functional site	0.61722	0.413333
1269	Q64L	0.94242328276403	0.0465327218835739	1.01957	-4.45323222335352	0.0	8.764511467396513	2.29908194867233	0.62736	0.17475	81.52	NaN		Functional site	0.738531	0.413333
1270	Q64M	0.997244499176518	0.0605202262399704	1.01957	-4.45323222335352	0.0	8.764511467396513	2.29908194867233	0.57407	0.12146	81.52	NaN		Functional site	0.708382	0.413333
1271	Q64N	1.05402882415393	0.0371366419142478	1.01957	-1.45980363385192	0.0	8.764511467396513	2.29908194867233	0.41552	-0.03709	81.52	NaN		Functional site	0.25139	0.413333
1272	Q64P	0.810657287200893	0.0680915029337619	1.01957	-4.45323222335352	5.0	8.764511467396513	2.29908194867233	0.43237	-0.02024	81.52	NaN	2.827194113823337e-05	Functional site	0.703286	0.413333
1273	Q64=			1.01957			8.764511467396513	2.29908194867233	0.45261	0	81.52	NaN		Functional site		0.413333
1274	Q64R	1.09233346199431	0.0720789951883751	1.01957	-2.3961736858259104	0.0	8.764511467396513	2.29908194867233	0.49158	0.03897	81.52	NaN		Functional site	0.383259	0.413333
1275	Q64S	1.05850118369595	0.0558102687057161	1.01957	-2.75097673474519	0.9373563218391298	8.764511467396513	2.29908194867233	0.47262	0.02001	81.52	NaN		Functional site	0.661387	0.413333
1276	Q64T	0.925588422976158	0.0478876634927759	1.01957	-2.85271431040703	1.2236781609195615	8.764511467396513	2.29908194867233	0.47534	0.02273	81.52	NaN		Functional site	0.696133	0.413333
1277	Q64V	0.556085798228751	0.0816587561213916	1.01957	-4.45323222335352	1.8678160919540752	8.764511467396513	2.29908194867233	0.60446	0.15185	81.52	NaN		Functional site	0.70466	0.413333
1278	Q64W	0.912389947068821	0.062657375204023	1.01957	-3.9481262289152	0.4944827586207312	8.764511467396513	2.29908194867233	0.63959	0.18698	81.52	NaN		Functional site	0.750501	0.413333
1279	Q64Y	1.01957367325393	0.0544573122070769	1.01957	-2.63769250476796	0.0	8.764511467396513	2.29908194867233	0.60806	0.15545	81.52	NaN		Functional site	0.529589	0.413333
1280	S65A	0.990677575400833	0.0425125494843916	0.649411	-2.73846324966428	0.0	10.48184021854725	2.29908194867233	0.33589	0.04403	86.22	NaN		Functional site	0.793623	0.116129
1281	S65C	0.904651990147536	0.0406974539050319	0.649411	-2.73846324966428	0.047586206896498	10.48184021854725	2.29908194867233	0.39821	0.10636	86.22	NaN		Functional site	0.774126	0.116129
1282	S65D	0.882619332808288	0.0819500005019859	0.649411	-4.49778817015061	0.3028735632183374	10.48184021854725	2.29908194867233	0.1708	-0.12106	86.22	NaN		Functional site	0.681944	0.116129
1283	S65E	0.469972319671631	0.0562765792437734	0.649411	-4.49778817015061	0.2922988505746742	10.48184021854725	2.29908194867233	0.19133	-0.10052	86.22	NaN		Functional site	0.789976	0.116129
1284	S65F	0.231498638067169	0.106721339424064	0.649411	-4.49778817015061	0.0	10.48184021854725	2.29908194867233	0.43504	0.14319	86.22	NaN		Functional site	0.763872	0.116129
1285	S65G	0.764006567348463	0.0712742320166242	0.649411	-4.49778817015061	1.220689655172349	10.48184021854725	2.29908194867233	0.23757	-0.05429	86.22	NaN		Functional site	0.802065	0.116129
1286	S65H	0.58178964807308	0.0563979662999992	0.649411	-4.49778817015061	0.0	10.48184021854725	2.29908194867233	0.30763	0.01577	86.22	NaN		Functional site	0.813254	0.116129
1287	S65I	0.197558279037018	0.103395822805751	0.649411	-4.49778817015061	0.0	10.48184021854725	2.29908194867233	0.45624	0.16439	86.22	NaN		Functional site	0.810263	0.116129
1288	S65K	0.656257141866922	0.0787146725085139	0.649411	-4.49778817015061	0.4741379310344305	10.48184021854725	2.29908194867233	0.27983	-0.01203	86.22	NaN		Functional site	0.791411	0.116129
1289	S65L	0.267779285413622	0.110001855559008	0.649411	-4.49778817015061	0.0	10.48184021854725	2.29908194867233	0.43638	0.14453	86.22	NaN		Functional site	0.767665	0.116129
1290	S65M	0.49756293034342	0.0788701050572087	0.649411	-4.49778817015061	0.0	10.48184021854725	2.29908194867233	0.38265	0.0908	86.22	NaN		Functional site	0.798779	0.116129
1291	S65N	0.77083849569727	0.065542632195947	0.649411	-4.49778817015061	0.2825287356321412	10.48184021854725	2.29908194867233	0.24639	-0.04546	86.22	NaN	8.007050382730085e-06	Functional site	0.790594	0.116129
1292	S65P	0.958217510855929	0.0550255560866938	0.649411	-4.49778817015061	5.0	10.48184021854725	2.29908194867233	0.25943	-0.03242	86.22	NaN		Functional site	0.748475	0.116129
1293	S65Q	0.720021342086832	0.0561006978219561	0.649411	-4.49778817015061	0.0	10.48184021854725	2.29908194867233	0.2755	-0.01635	86.22	NaN		Functional site	0.810042	0.116129
1294	S65R	0.69156241226531	0.0539713040222964	0.649411	-4.49778817015061	0.0	10.48184021854725	2.29908194867233	0.3078	0.01595	86.22	NaN		Functional site	0.79718	0.116129
1295	S65=			0.649411			10.48184021854725	2.29908194867233	0.29185	0	86.22	NaN		Functional site		0.116129
1296	S65T	0.649410527178722	0.0592389344040081	0.649411	-1.42687481174209	0.0	10.48184021854725	2.29908194867233	0.29412	0.00226	86.22	NaN		Functional site	0.186126	0.116129
1297	S65V	0.355091829353158	0.0707311041448398	0.649411	-4.49778817015061	0.0	10.48184021854725	2.29908194867233	0.41274	0.12088	86.22	NaN		Functional site	0.781234	0.116129
1298	S65W	-0.0021208047123627	0.0374310463733895	0.649411	-4.49778817015061	0.0	10.48184021854725	2.29908194867233	0.44938	0.15752	86.22	NaN		Functional site	0.799761	0.116129
1299	S65Y	0.235047379022716	0.078975083349596	0.649411	-4.49778817015061	0.0	10.48184021854725	2.29908194867233	0.41639	0.12454	86.22	NaN		Functional site	0.811269	0.116129
1300	I66A	0.714191643437641	0.045606986196132	0.719867	-1.95695190389669	3.039425287356293	13.999375851362272	2.29908194867233	0.34776	-0.12161	87.46	NaN		WT-like	0.485697	0.162437
1301	I66C	0.966921016981204	0.0700041893610364	0.719867	-1.92060930768215	2.4068965517241443	13.999375851362272	2.29908194867233	0.41093	-0.05844	87.46	NaN		WT-like	0.350969	0.162437
1302	I66D	0.189988766183457	0.0899467113976221	0.719867	-3.32011456843935	4.323908045977031	13.999375851362272	2.29908194867233	0.1784	-0.29096	87.46	NaN		WT-like	0.48623	0.162437
1303	I66E	0.719867062407326	0.0356959070293567	0.719867	-3.32011456843935	4.757011494252843	13.999375851362272	2.29908194867233	0.19963	-0.26973	87.46	NaN		WT-like	0.489605	0.162437
1304	I66F	0.585208584399452	0.0621366567576171	0.719867	-2.2899828895385697	1.7402298850575086	13.999375851362272	2.29908194867233	0.44806	-0.02131	87.46	NaN		WT-like	0.295598	0.162437
1305	I66G	0.235225697989997	0.0838103291922134	0.719867	-3.81471185232506	4.90563218390803	13.999375851362272	2.29908194867233	0.24726	-0.22211	87.46	NaN		WT-like	0.492573	0.162437
1306	I66H	0.875291264812027	0.0489944659641254	0.719867	-3.32011456843935	3.148735632183909	13.999375851362272	2.29908194867233	0.31898	-0.15038	87.46	NaN		WT-like	0.466809	0.162437
1307	I66=			0.719867			13.999375851362272	2.29908194867233	0.46936	0	87.46	NaN		WT-like		0.162437
1308	I66K	0.146903969360574	0.0682067984050732	0.719867	-3.81471185232506	3.77747126436782	13.999375851362272	2.29908194867233	0.29059	-0.17878	87.46	NaN		WT-like	0.502552	0.162437
1309	I66L	0.821923318515097	0.0796992695695428	0.719867	-1.79750976410183	1.9422988505747287	13.999375851362272	2.29908194867233	0.44941	-0.01996	87.46	NaN		WT-like	0.387621	0.162437
1310	I66M	0.81164584233463	0.0495724787243797	0.719867	-1.3353965721198302	1.8587356321839137	13.999375851362272	2.29908194867233	0.3952	-0.07417	87.46	NaN		WT-like	0.265639	0.162437
1311	I66N	0.385638501156425	0.0639567673411405	0.719867	-3.32011456843935	2.909080459770112	13.999375851362272	2.29908194867233	0.25632	-0.21304	87.46	NaN		WT-like	0.45	0.162437
1312	I66P	0.581136363631247	0.0677620159449252	0.719867	-3.81471185232506	5.0	13.999375851362272	2.29908194867233	0.2697	-0.19967	87.46	NaN		WT-like	0.550399	0.162437
1313	I66Q	0.560608799415318	0.0481176636090318	0.719867	-2.65877382528566	2.0244827586206697	13.999375851362272	2.29908194867233	0.28616	-0.18321	87.46	NaN		WT-like	0.518744	0.162437
1314	I66R	0.590035530897547	0.0581261227167047	0.719867	-3.81471185232506	4.3664367816092025	13.999375851362272	2.29908194867233	0.31916	-0.15021	87.46	NaN		WT-like	0.430483	0.162437
1315	I66S	0.754194593041348	0.0533029190559828	0.719867	-1.82319170853389	3.7614942528735527	13.999375851362272	2.29908194867233	0.30288	-0.16648	87.46	NaN		WT-like	0.419386	0.162437
1316	I66T	1.022192913806	0.0534388795549814	0.719867	-0.7946127120313491	2.410459770114969	13.999375851362272	2.29908194867233	0.30519	-0.16417	87.46	NaN		WT-like	0.0774705	0.162437
1317	I66V	1.07507002430321	0.0611342155672132	0.719867	-1.1714498000322	0.4824137931034356	13.999375851362272	2.29908194867233	0.42559	-0.04378	87.46	NaN		WT-like	0.122446	0.162437
1318	I66W	0.808123895131234	0.0712167339523381	0.719867	-3.32011456843935	3.1413793103448198	13.999375851362272	2.29908194867233	0.46247	-0.0069	87.46	NaN		WT-like	0.54718	0.162437
1319	I66Y	0.945780727794119	0.0638200835305524	0.719867	-2.39851952757288	1.224252873563252	13.999375851362272	2.29908194867233	0.42927	-0.04009	87.46	NaN		WT-like	0.285797	0.162437
1320	V67A	-0.0239374089973372	0.0153096745522162	-0.0171547	-2.7654707567946404	2.7105747126436905	16.522130433290698	2.29908194867233	0.46401	-0.08206	90.66	NaN		Total-loss	0.757521	0
1321	V67C	0.433487836590366	0.031438781834696	-0.0171547	-3.5381147159157504	2.2544827586206933	16.522130433290698	2.29908194867233	0.5311	-0.01497	90.66	NaN		Total-loss	0.77926	0
1322	V67D	-0.0224421574885374	0.0133345145866419	-0.0171547	-4.21728521494527	4.309770114942542	16.522130433290698	2.29908194867233	0.26067	-0.28541	90.66	NaN		Total-loss	0.746943	0
1323	V67E	-0.0247379409715076	0.0156691584659093	-0.0171547	-4.21728521494527	4.106321839080476	16.522130433290698	2.29908194867233	0.28825	-0.25782	90.66	NaN		Total-loss	0.780993	0
1324	V67F	0.827335070134511	0.0644429769581168	-0.0171547	-4.21728521494527	0.8972413793104016	16.522130433290698	2.29908194867233	0.56861	0.02254	90.66	NaN	8.230180355894845e-06	Total-loss	0.740108	0
1325	V67G	-0.0225786336442645	0.0166201003499469	-0.0171547	-4.21728521494527	4.268390804597726	16.522130433290698	2.29908194867233	0.34783	-0.19824	90.66	NaN		Total-loss	0.768643	0
1326	V67H	0.0059955899482089	0.018944228501217	-0.0171547	-4.21728521494527	2.493908045977051	16.522130433290698	2.29908194867233	0.43199	-0.11409	90.66	NaN		Total-loss	0.770512	0
1327	V67I	0.952898202316155	0.0433622074014363	-0.0171547	-0.64361277741757	0.8154022988506068	16.522130433290698	2.29908194867233	0.58953	0.04345	90.66	NaN		Total-loss	0.199377	0
1328	V67K	-0.027366862527686	0.0149492620215472	-0.0171547	-4.21728521494527	5.0	16.522130433290698	2.29908194867233	0.39943	-0.14664	90.66	NaN		Total-loss	0.737407	0
1329	V67L	0.949805658276325	0.0666433460305257	-0.0171547	-1.22974095624355	0.579425287356341	16.522130433290698	2.29908194867233	0.56995	0.02387	90.66	NaN		Total-loss	0.234019	0
1330	V67M	0.517303623145662	0.0560095190627648	-0.0171547	-2.57372266161412	1.47264367816096	16.522130433290698	2.29908194867233	0.51479	-0.03128	90.66	NaN		Total-loss	0.795255	0
1331	V67N	-0.0266229607805192	0.019986780173873	-0.0171547	-4.21728521494527	2.6486206896552127	16.522130433290698	2.29908194867233	0.35883	-0.18725	90.66	NaN		Total-loss	0.761808	0
1332	V67P	-0.0233206546487912	0.0186403094659803	-0.0171547	-4.21728521494527	3.6080459770115056	16.522130433290698	2.29908194867233	0.37485	-0.17122	90.66	NaN		Total-loss	0.762817	0
1333	V67Q	-0.0171547384650546	0.0280942685796469	-0.0171547	-4.21728521494527	2.6310344827586585	16.522130433290698	2.29908194867233	0.39427	-0.15181	90.66	NaN		Total-loss	0.730307	0
1334	V67R	-0.0270458325581502	0.011919162358853	-0.0171547	-4.21728521494527	4.881149425287397	16.522130433290698	2.29908194867233	0.43218	-0.11389	90.66	NaN		Total-loss	0.759575	0
1335	V67S	-0.0234161916611759	0.0144294331435691	-0.0171547	-3.5381147159157504	3.0233333333333463	16.522130433290698	2.29908194867233	0.41365	-0.13243	90.66	NaN		Total-loss	0.773245	0
1336	V67T	-0.0155044391812112	0.0282999251842585	-0.0171547	-2.7834395913746603	1.8032183908046355	16.522130433290698	2.29908194867233	0.4163	-0.12977	90.66	NaN		Total-loss	0.772644	0
1337	V67=			-0.0171547			16.522130433290698	2.29908194867233	0.54607	0	90.66	NaN		Total-loss		0
1338	V67W	-0.012181668306234	0.0283407681117674	-0.0171547	-4.21728521494527	5.0	16.522130433290698	2.29908194867233	0.5828	0.03673	90.66	NaN		Total-loss	0.803086	0
1339	V67Y	0.154065291026912	0.0742635542897278	-0.0171547	-4.21728521494527	2.124827586206935	16.522130433290698	2.29908194867233	0.54981	0.00373	90.66	NaN		Total-loss	0.74931	0
1340	H68A	0.192141304303562	0.0891848090161106	0.192141	-2.81509536438703	1.617586206896484	16.780445305792156	2.29908194867233	0.44571	0.03174	87.7	NaN		Functional site	0.820194	0.0535714
1341	H68C	0.412423980030826	0.0842813190046974	0.192141	-3.65710334587566	1.3508045977010916	16.780445305792156	2.29908194867233	0.51268	0.09871	87.7	NaN		Functional site	0.811711	0.0535714
1342	H68D	1.03847724014521	0.0551919458239612	0.192141	-2.80477831688786	2.8196551724137358	16.780445305792156	2.29908194867233	0.24669	-0.16728	87.7	NaN		Functional site	0.701732	0.0535714
1343	H68E	0.748239618830131	0.0569970200656026	0.192141	-2.80477831688786	3.4924137931033976	16.780445305792156	2.29908194867233	0.27334	-0.14062	87.7	NaN		Functional site	0.815255	0.0535714
1344	H68F	0.0173839029789993	0.036564391105358	0.192141	-2.69472134277508	1.6232183908045537	16.780445305792156	2.29908194867233	0.55042	0.13645	87.7	NaN		Functional site	0.514978	0.0535714
1345	H68G	-0.0237736868677009	0.0136460545000123	0.192141	-4.5678114431891	3.5508045977010774	16.780445305792156	2.29908194867233	0.33128	-0.08269	87.7	NaN		Functional site	0.802869	0.0535714
1346	H68=			0.192141			16.780445305792156	2.29908194867233	0.41397	0	87.7	NaN		Functional site		0.0535714
1347	H68I	0.0942779524300834	0.0743844047551781	0.192141	-3.89939575403153	0.3010344827585586	16.780445305792156	2.29908194867233	0.57155	0.15758	87.7	NaN		Functional site	0.811204	0.0535714
1348	H68K	-0.0170107990786935	0.0175725818449214	0.192141	-4.5678114431891	1.3555172413792198	16.780445305792156	2.29908194867233	0.38186	-0.03211	87.7	NaN		Functional site	0.818916	0.0535714
1349	H68L	-0.0239203427837973	0.0172642150432442	0.192141	-3.89939575403153	1.4078160919539762	16.780445305792156	2.29908194867233	0.55176	0.13779	87.7	NaN		Functional site	0.783082	0.0535714
1350	H68M	0.230956705636282	0.112984429367622	0.192141	-3.12928501472083	1.311839080459719	16.780445305792156	2.29908194867233	0.49634	0.08237	87.7	NaN		Functional site	0.813141	0.0535714
1351	H68N	0.893612931751102	0.0525877425969882	0.192141	-1.51544969953675	0.5277011494252491	16.780445305792156	2.29908194867233	0.34202	-0.07195	87.7	NaN		Functional site	0.600715	0.0535714
1352	H68P	-0.0219939091624057	0.0159822267519663	0.192141	-4.5678114431891	2.7283908045976584	16.780445305792156	2.29908194867233	0.35772	-0.05625	87.7	NaN		Functional site	0.79262	0.0535714
1353	H68Q	0.466552450190175	0.0728767447674468	0.192141	-2.80477831688786	0.6967816091953645	16.780445305792156	2.29908194867233	0.37678	-0.03719	87.7	NaN		Functional site	0.807784	0.0535714
1354	H68R	-0.0184772605527942	0.0234946294019959	0.192141	-4.5678114431891	1.2534482758620136	16.780445305792156	2.29908194867233	0.41416	0.00019	87.7	NaN		Functional site	0.817492	0.0535714
1355	H68S	0.570713558934577	0.0754092572432028	0.192141	-3.65710334587566	2.1998850574712265	16.780445305792156	2.29908194867233	0.39586	-0.01811	87.7	NaN		Functional site	0.806992	0.0535714
1356	H68T	0.473572005393787	0.0629981904262424	0.192141	-3.65710334587566	1.5735632183907324	16.780445305792156	2.29908194867233	0.39848	-0.01549	87.7	NaN		Functional site	0.768387	0.0535714
1357	H68V	0.361328102692136	0.127469922649276	0.192141	-3.28448068443244	0.3648275862068157	16.780445305792156	2.29908194867233	0.52772	0.11375	87.7	NaN		Functional site	0.750103	0.0535714
1358	H68W	0.0368658102407015	0.0593234649819575	0.192141	-3.991868279400431	0.3006896551723598	16.780445305792156	2.29908194867233	0.56475	0.15078	87.7	NaN		Functional site	0.814784	0.0535714
1359	H68Y	0.171989052645119	0.108931466224036	0.192141	-3.15441511683708	3.0041379310344265	16.780445305792156	2.29908194867233	0.53147	0.1175	87.7	NaN		Functional site	0.802287	0.0535714
1360	I69A	0.896501598400044	0.06603559482945	-0.0214507	-0.7517894900278679	3.218965517241444	17.541018861630405	2.29908194867233	0.39177	-0.12481	89.96	NaN		Total-loss	0.0899476	0
1361	I69C	0.983148234384311	0.0750726304702637	-0.0214507	-1.00352143959531	2.417356321839127	17.541018861630405	2.29908194867233	0.45733	-0.05925	89.96	NaN		Total-loss	0.244322	0
1362	I69D	-0.017871503729196	0.0342879540615718	-0.0214507	-2.50346244911358	4.653793103448336	17.541018861630405	2.29908194867233	0.20781	-0.30877	89.96	NaN		Total-loss	0.297531	0
1363	I69E	-0.028824241449304	0.0144739607499701	-0.0214507	-2.50346244911358	5.0	17.541018861630405	2.29908194867233	0.23156	-0.28502	89.96	NaN		Total-loss	0.31671	0
1364	I69F	0.606995208601059	0.0751306305133693	-0.0214507	-1.7906296668759998	1.3762068965517975	17.541018861630405	2.29908194867233	0.49513	-0.02145	89.96	NaN		Total-loss	0.266175	0
1365	I69G	-0.0236920561440604	0.0146461979074791	-0.0214507	-2.50346244911358	5.0	17.541018861630405	2.29908194867233	0.28409	-0.23249	89.96	NaN		Total-loss	0.302165	0
1366	I69H	-0.0201292028918355	0.0232370368033814	-0.0214507	-2.50346244911358	3.2345977011495126	17.541018861630405	2.29908194867233	0.36137	-0.15521	89.96	NaN		Total-loss	0.314275	0
1367	I69=			-0.0214507			17.541018861630405	2.29908194867233	0.51658	0	89.96	NaN		Total-loss		0
1368	I69K	-0.0298143169512406	0.0124966081802475	-0.0214507	-2.50346244911358	5.0	17.541018861630405	2.29908194867233	0.33104	-0.18554	89.96	NaN		Total-loss	0.2988	0
1369	I69L	0.521613092781973	0.0696308308204765	-0.0214507	-0.964913435617377	1.463103448275919	17.541018861630405	2.29908194867233	0.49649	-0.02009	89.96	NaN		Total-loss	0.213534	0
1370	I69M	0.897856905881627	0.0832011727651539	-0.0214507	-0.442607142146874	2.960114942528806	17.541018861630405	2.29908194867233	0.44115	-0.07543	89.96	NaN		Total-loss	0.172871	0
1371	I69N	-0.0311792917033953	0.0093915867298695	-0.0214507	-2.50346244911358	3.044482758620751	17.541018861630405	2.29908194867233	0.29398	-0.2226	89.96	NaN		Total-loss	0.305794	0
1372	I69P	-0.0273817412604359	0.0134822073359827	-0.0214507	-2.50346244911358	5.0	17.541018861630405	2.29908194867233	0.30851	-0.20807	89.96	NaN		Total-loss	0.321524	0
1373	I69Q	-0.0253041436578839	0.018821112306734	-0.0214507	-2.50346244911358	3.182988505747206	17.541018861630405	2.29908194867233	0.32628	-0.1903	89.96	NaN		Total-loss	0.293964	0
1374	I69R	-0.021158457705778	0.0202556865977086	-0.0214507	-2.50346244911358	5.0	17.541018861630405	2.29908194867233	0.36156	-0.15502	89.96	NaN		Total-loss	0.30143	0
1375	I69S	-0.0258387697779159	0.0217961668622559	-0.0214507	-1.62813475873126	3.79344827586214	17.541018861630405	2.29908194867233	0.34421	-0.17237	89.96	NaN		Total-loss	0.290618	0
1376	I69T	-0.0214506809909055	0.0132531156766416	-0.0214507	-1.0343738151739	2.312183908046028	17.541018861630405	2.29908194867233	0.34668	-0.1699	89.96	NaN	1.4039799680176652e-05	Total-loss	0.209098	0
1377	I69V	1.0485537116095	0.0415198470940535	-0.0214507	-0.0980069748677746	0.0	17.541018861630405	2.29908194867233	0.47232	-0.04426	89.96	NaN	2.333917269940653e-05	Total-loss	0.0555164	0
1378	I69W	-0.0249004247604024	0.0164986668583902	-0.0214507	-2.20970784133611	5.0	17.541018861630405	2.29908194867233	0.50966	-0.00692	89.96	NaN		Total-loss	0.317322	0
1379	I69Y	-0.0277013583598966	0.0152961227054368	-0.0214507	-2.20970784133611	3.2348275862069524	17.541018861630405	2.29908194867233	0.47608	-0.0405	89.96	NaN		Total-loss	0.302029	0
1380	V70A	0.145344227536832	0.0909131327289228	0.298435	-3.17556355128519	2.4477011494252694	15.397491330276317	2.29908194867233	0.27414	-0.07005	86.4	NaN		Total-loss	0.650102	0
1381	V70C	0.483207336543707	0.104454678203653	0.298435	-3.97299525645997	1.7118390804597212	15.397491330276317	2.29908194867233	0.33072	-0.01347	86.4	NaN		Total-loss	0.760776	0
1382	V70D	0.362559564488965	0.0785774045982513	0.298435	-4.39969666081268	3.460919540229848	15.397491330276317	2.29908194867233	0.13331	-0.21088	86.4	NaN		Total-loss	0.75524	0
1383	V70E	0.562473322499859	0.0488846619486549	0.298435	-4.39969666081268	3.2949425287356	15.397491330276317	2.29908194867233	0.15015	-0.19403	86.4	NaN		Total-loss	0.765923	0
1384	V70F	0.459868268855708	0.0641789598344935	0.298435	-2.75282658195869	1.8378160919540008	15.397491330276317	2.29908194867233	0.36509	0.02091	86.4	NaN		Total-loss	0.420621	0
1385	V70G	-0.0232748234232052	0.0234031722448571	0.298435	-4.39969666081268	4.512528735632185	15.397491330276317	2.29908194867233	0.18876	-0.15543	86.4	NaN	3.990170171164209e-06	Total-loss	0.73046	0
1386	V70H	0.189428102378453	0.0954803124752139	0.298435	-4.39969666081268	2.645632183908026	15.397491330276317	2.29908194867233	0.24913	-0.09506	86.4	NaN		Total-loss	0.759943	0
1387	V70I	0.992405140154589	0.0659405936778686	0.298435	-1.02065957985164	0.0	15.397491330276317	2.29908194867233	0.38521	0.04102	86.4	NaN		Total-loss	0.242234	0
1388	V70K	0.0264375614416361	0.0442345723732742	0.298435	-4.39969666081268	4.9963218390804425	15.397491330276317	2.29908194867233	0.2249	-0.11929	86.4	NaN		Total-loss	0.786353	0
1389	V70L	0.644163126356666	0.0626821169189384	0.298435	-1.19548722503407	1.1274712643677864	15.397491330276317	2.29908194867233	0.36636	0.02217	86.4	NaN		Total-loss	0.534737	0
1390	V70M	0.5065116258974	0.048587377574439	0.298435	-2.6857602225550097	1.4141379310344433	15.397491330276317	2.29908194867233	0.31641	-0.02778	86.4	NaN		Total-loss	0.798327	0
1391	V70N	0.0358626547952425	0.0412208498915473	0.298435	-4.39969666081268	2.145862068965528	15.397491330276317	2.29908194867233	0.19624	-0.14795	86.4	NaN		Total-loss	0.758538	0
1392	V70P	-0.0255610117237737	0.0141757534485158	0.298435	-4.39969666081268	2.337931034482723	15.397491330276317	2.29908194867233	0.20735	-0.13683	86.4	NaN		Total-loss	0.752922	0
1393	V70Q	0.298435443137094	0.104307728066232	0.298435	-4.39969666081268	3.0779310344827344	15.397491330276317	2.29908194867233	0.22116	-0.12303	86.4	NaN		Total-loss	0.75774	0
1394	V70R	-0.0045475012384402	0.0296562718433014	0.298435	-4.39969666081268	5.0	15.397491330276317	2.29908194867233	0.24928	-0.09491	86.4	NaN		Total-loss	0.767922	0
1395	V70S	0.136257335828249	0.0865328666976951	0.298435	-3.97299525645997	3.1375862068965024	15.397491330276317	2.29908194867233	0.23533	-0.10885	86.4	NaN		Total-loss	0.74846	0
1396	V70T	0.367186338798128	0.103082540851223	0.298435	-3.97299525645997	1.7858620689654952	15.397491330276317	2.29908194867233	0.23731	-0.10688	86.4	NaN		Total-loss	0.696984	0
1397	V70=			0.298435			15.397491330276317	2.29908194867233	0.34419	0	86.4	NaN		Total-loss		0
1398	V70W	0.098337300502243	0.0694815187461215	0.298435	-3.90431167136546	3.367241379310327	15.397491330276317	2.29908194867233	0.37866	0.03448	86.4	NaN		Total-loss	0.739282	0
1399	V70Y	0.483445060994917	0.0633498125370346	0.298435	-3.90431167136546	2.3696551724137653	15.397491330276317	2.29908194867233	0.3476	0.00341	86.4	NaN		Total-loss	0.757964	0
1400	Q71A	0.805801489608498	0.0553146930823961	0.797905	-2.2255163009271004	1.3613793103448597	12.5134364821967	2.29908194867233	0.44501	0.06889	86.05	NaN		WT-like	0.363169	0.28
1401	Q71C	0.754074933551445	0.0537947015154661	0.797905	-1.31895303481781	1.4724137931035204	12.5134364821967	2.29908194867233	0.51197	0.13586	86.05	NaN		WT-like	0.217057	0.28
1402	Q71D	0.831991948000597	0.0700756403177163	0.797905	-1.3870076067008	0.8298850574712936	12.5134364821967	2.29908194867233	0.24616	-0.12995	86.05	NaN		WT-like	0.262712	0.28
1403	Q71E	1.00818894711041	0.037131390168651	0.797905	-1.20183554967079	1.224482758620744	12.5134364821967	2.29908194867233	0.27278	-0.10333	86.05	NaN		WT-like	0.346301	0.28
1404	Q71F	0.505906475059531	0.056801696449667	0.797905	-2.56832657627556	1.2298850574712958	12.5134364821967	2.29908194867233	0.54971	0.1736	86.05	NaN		WT-like	0.226376	0.28
1405	Q71G	0.491849163468151	0.0720229620260885	0.797905	-2.71596692573483	3.1320689655172704	12.5134364821967	2.29908194867233	0.33065	-0.04547	86.05	NaN		WT-like	0.298213	0.28
1406	Q71H	0.828158415019272	0.0737269598799926	0.797905	-0.827286481261397	0.341149425287391	12.5134364821967	2.29908194867233	0.41328	0.03717	86.05	NaN		WT-like	0.18617	0.28
1407	Q71I	0.535263167291984	0.0821060842573759	0.797905	-0.919271163325144	1.0400000000000265	12.5134364821967	2.29908194867233	0.57086	0.19474	86.05	NaN		WT-like	0.202343	0.28
1408	Q71K	0.843417734950402	0.053395929971111	0.797905	-0.8250806061503879	1.071264367816111	12.5134364821967	2.29908194867233	0.38119	0.00508	86.05	NaN		WT-like	0.139817	0.28
1409	Q71L	0.699997602426043	0.0925461570024845	0.797905	-0.0324148065297746	0.8859770114942886	12.5134364821967	2.29908194867233	0.55106	0.17495	86.05	NaN		WT-like	0.0708172	0.28
1410	Q71M	0.854940158354456	0.0389843833470976	0.797905	-0.7262520571991441	1.0168965517241615	12.5134364821967	2.29908194867233	0.49563	0.11951	86.05	NaN		WT-like	0.306015	0.28
1411	Q71N	0.797905499036867	0.0453156064138339	0.797905	-1.85856701560824	0.5665517241379411	12.5134364821967	2.29908194867233	0.34138	-0.03473	86.05	NaN		WT-like	0.359531	0.28
1412	Q71P	0.711527134913732	0.0978938493637444	0.797905	-1.14247917572372	0.2624137931035154	12.5134364821967	2.29908194867233	0.35707	-0.01905	86.05	NaN		WT-like	0.176966	0.28
1413	Q71=			0.797905			12.5134364821967	2.29908194867233	0.37611	0	86.05	NaN		WT-like		0.28
1414	Q71R	0.901940743286309	0.0505033007765981	0.797905	-0.13218888895633	0.0	12.5134364821967	2.29908194867233	0.41348	0.03736	86.05	NaN		WT-like	0.109748	0.28
1415	Q71S	0.837100052871055	0.0482717593653318	0.797905	-1.3592281481285	1.6450574712644084	12.5134364821967	2.29908194867233	0.39518	0.01907	86.05	NaN		WT-like	0.192438	0.28
1416	Q71T	0.921505964388356	0.0480437916929224	0.797905	-1.4929988239255902	2.120689655172445	12.5134364821967	2.29908194867233	0.3978	0.02168	86.05	NaN		WT-like	0.290255	0.28
1417	Q71V	0.718942063376279	0.075946032427745	0.797905	-0.627278212325371	0.4637931034482852	12.5134364821967	2.29908194867233	0.52701	0.1509	86.05	NaN		WT-like	0.16204	0.28
1418	Q71W	0.636336939015842	0.0603280167436519	0.797905	-2.56832657627556	0.0	12.5134364821967	2.29908194867233	0.56405	0.18794	86.05	NaN		WT-like	0.362235	0.28
1419	Q71Y	0.657527472886577	0.0496721607909133	0.797905	-2.56832657627556	0.5990804597701399	12.5134364821967	2.29908194867233	0.53077	0.15465	86.05	NaN		WT-like	0.239504	0.28
1420	R72A	1.00659517632395	0.0699597387229195	1.04211	-1.1875579246872598	1.0562068965517857	15.858194030928198	2.29908194867233	0.52779	0.03216	77.55	NaN		WT-like	0.155133	0.171533
1421	R72C	1.04143608284433	0.0620529821409085	1.04211	-0.6857748021040461	0.6320689655172963	15.858194030928198	2.29908194867233	0.59388	0.09825	77.55	NaN		WT-like	0.142994	0.171533
1422	R72D	1.07085666857896	0.0469421270299956	1.04211	-2.36676117046043	1.4498850574713202	15.858194030928198	2.29908194867233	0.3128	-0.18283	77.55	NaN		WT-like	0.241247	0.171533
1423	R72E	1.00637320336976	0.0826327362476863	1.04211	-2.36676117046043	1.986206896551747	15.858194030928198	2.29908194867233	0.34335	-0.15228	77.55	NaN		WT-like	0.258735	0.171533
1424	R72F	1.01786748850447	0.0545353680705836	1.04211	-3.12808968055826	0.0	15.858194030928198	2.29908194867233	0.62987	0.13424	77.55	NaN		WT-like	0.265498	0.171533
1425	R72G	0.979145701532214	0.0567739277250018	1.04211	-1.4478632375228102	2.216551724137969	15.858194030928198	2.29908194867233	0.40779	-0.08784	77.55	NaN		WT-like	0.103846	0.171533
1426	R72H	1.06254913718849	0.0545700563111874	1.04211	-1.22160402499698	0.0	15.858194030928198	2.29908194867233	0.49543	-0.0002	77.55	NaN		WT-like	0.135044	0.171533
1427	R72I	1.02839009254675	0.059823251012533	1.04211	-2.86824590204248	1.66333333333336	15.858194030928198	2.29908194867233	0.64964	0.15401	77.55	NaN		WT-like	0.165993	0.171533
1428	R72K	1.04460718311308	0.0459317589187569	1.04211	-1.00276649886308	1.5448275862069554	15.858194030928198	2.29908194867233	0.46198	-0.03365	77.55	NaN		WT-like	0.158308	0.171533
1429	R72L	1.12433770434966	0.0897007473001754	1.04211	-2.86824590204248	0.0	15.858194030928198	2.29908194867233	0.63114	0.13551	77.55	NaN		WT-like	0.183445	0.171533
1430	R72M	1.12714029954852	0.0793674911042933	1.04211	-2.86824590204248	0.2905747126437066	15.858194030928198	2.29908194867233	0.57802	0.08239	77.55	NaN		WT-like	0.261012	0.171533
1431	R72N	1.07193095837869	0.0500448427133047	1.04211	-0.655275097456001	0.5432183908046367	15.858194030928198	2.29908194867233	0.41946	-0.07617	77.55	NaN		WT-like	0.134239	0.171533
1432	R72P	0.736815208165461	0.0538715108788538	1.04211	-0.6881553612297819	5.0	15.858194030928198	2.29908194867233	0.43635	-0.05928	77.55	NaN		WT-like	0.0771493	0.171533
1433	R72Q	1.0715599421177	0.0538601876649372	1.04211	-1.3537276333033	0.3968965517241873	15.858194030928198	2.29908194867233	0.45662	-0.03901	77.55	NaN		WT-like	0.146486	0.171533
1434	R72=			1.04211			15.858194030928198	2.29908194867233	0.49563	0	77.55	NaN		WT-like		0.171533
1435	R72S	1.05868579713047	0.0834183829205888	1.04211	-0.41993670786176	1.575517241379375	15.858194030928198	2.29908194867233	0.47665	-0.01897	77.55	NaN		WT-like	0.0985508	0.171533
1436	R72T	1.04210526829697	0.0627049788026084	1.04211	-0.435604082191841	2.0290804597701437	15.858194030928198	2.29908194867233	0.47938	-0.01625	77.55	NaN		WT-like	0.183361	0.171533
1437	R72V	1.0108726798408	0.0665510277084053	1.04211	-2.86824590204248	0.8636781609195806	15.858194030928198	2.29908194867233	0.60833	0.1127	77.55	NaN		WT-like	0.136838	0.171533
1438	R72W	1.04132350722922	0.0595765920028279	1.04211	-3.12808968055826	0.0	15.858194030928198	2.29908194867233	0.64331	0.14768	77.55	NaN		WT-like	0.142122	0.171533
1439	R72Y	1.05451310792432	0.0365021357473702	1.04211	-3.12808968055826	0.0	15.858194030928198	2.29908194867233	0.61191	0.11628	77.55	NaN		WT-like	0.323942	0.171533
1440	P73A	0.898533563879381	0.0777840774306781	0.838157	-0.965660014217234	1.3644827586206485	6.2058387458453295	3.48933555767756	0.54951	0.09155	70.82	NaN		WT-like	0.167292	0.36478
1441	P73C	0.818718010999087	0.0970386079575878	0.838157	-2.8340402020547497	1.7055172413792803	6.2058387458453295	3.48933555767756	0.61479	0.15682	70.82	NaN		WT-like	0.312948	0.36478
1442	P73D	0.984192884938787	0.0909747070212013	0.838157	-2.11873311973325	1.0042528735631493	6.2058387458453295	3.48933555767756	0.3319	-0.12606	70.82	NaN		WT-like	0.37496	0.36478
1443	P73E	0.945975824700026	0.0940170006895004	0.838157	-1.67904357874581	1.2686206896551242	6.2058387458453295	3.48933555767756	0.36332	-0.09464	70.82	NaN		WT-like	0.294974	0.36478
1444	P73F	0.665405241710265	0.0776162466987891	0.838157	-3.94741284706277	0.9993103448275032	6.2058387458453295	3.48933555767756	0.65001	0.19205	70.82	NaN		WT-like	0.380624	0.36478
1445	P73G	0.863910984210746	0.0837650136031794	0.838157	-2.5688404640714	2.3499999999999406	6.2058387458453295	3.48933555767756	0.42906	-0.0289	70.82	NaN		WT-like	0.152731	0.36478
1446	P73H	0.864109570767007	0.120435035833324	0.838157	-2.46721001733582	1.078620689655148	6.2058387458453295	3.48933555767756	0.51728	0.05932	70.82	NaN		WT-like	0.170685	0.36478
1447	P73I	0.752001608703036	0.117934628099641	0.838157	-2.17520278714005	0.8862068965517023	6.2058387458453295	3.48933555767756	0.66928	0.21131	70.82	NaN		WT-like	0.193006	0.36478
1448	P73K	0.79787913282768	0.0927940059052684	0.838157	-1.7651810976192	1.1796551724137316	6.2058387458453295	3.48933555767756	0.48378	0.02581	70.82	NaN		WT-like	0.14448	0.36478
1449	P73L	0.838156642645177	0.062113579422039	0.838157	-1.5867289954300503	0.4362068965516802	6.2058387458453295	3.48933555767756	0.65125	0.19329	70.82	NaN	7.641750555923378e-06	WT-like	0.173863	0.36478
1450	P73M	0.77417153382997	0.0825832964782723	0.838157	-3.37827304666708	1.1078160919539357	6.2058387458453295	3.48933555767756	0.59919	0.14123	70.82	NaN		WT-like	0.380295	0.36478
1451	P73N	0.91661327499765	0.101957347173538	0.838157	-3.1364860975820803	1.7410344827585351	6.2058387458453295	3.48933555767756	0.44089	-0.01708	70.82	NaN		WT-like	0.314959	0.36478
1452	P73=			0.838157			6.2058387458453295	3.48933555767756	0.45796	0	70.82	NaN		WT-like		0.36478
1453	P73Q	0.972561006804122	0.140697040479105	0.838157	-1.9421231262412	0.9986206896551058	6.2058387458453295	3.48933555767756	0.47839	0.02042	70.82	NaN	7.0593600867141495e-06	WT-like	0.169538	0.36478
1454	P73R	0.746681197090806	0.0837462225222574	0.838157	-1.36380692749397	0.5041379310344006	6.2058387458453295	3.48933555767756	0.51748	0.05952	70.82	NaN	3.9852698137110565e-06	WT-like	0.128434	0.36478
1455	P73S	0.813097833870944	0.146223502163039	0.838157	-0.8974653134694159	1.6979310344826726	6.2058387458453295	3.48933555767756	0.4985	0.04053	70.82	NaN		WT-like	0.09121	0.36478
1456	P73T	0.931853652493902	0.0867411949125871	0.838157	-1.21591717894922	1.5117241379309612	6.2058387458453295	3.48933555767756	0.50123	0.04327	70.82	NaN	3.985080184065737e-06	WT-like	0.141044	0.36478
1457	P73V	0.881877690881614	0.0982493992618684	0.838157	-3.37827304666708	0.8379310344827022	6.2058387458453295	3.48933555767756	0.62895	0.17099	70.82	NaN		WT-like	0.195747	0.36478
1458	P73W	0.520285510749311	0.0877731080029626	0.838157	-3.94741284706277	1.5517241379309563	6.2058387458453295	3.48933555767756	0.66311	0.20515	70.82	NaN		WT-like	0.335932	0.36478
1459	P73Y	0.822061584140126	0.0554801467044256	0.838157	-3.94741284706277	0.6206896551723982	6.2058387458453295	3.48933555767756	0.63246	0.1745	70.82	NaN		WT-like	0.345563	0.36478
1460	W74A	1.04549695225536	0.0726300157571509	1.01113	-0.113332478188048	2.4605747126436435	11.301442101153242	3.48933555767756	0.39119	-0.11785	62.18	NaN		WT-like	0.0576621	0.445614
1461	W74C	1.00862035417695	0.0582691622403078	1.01113	-0.683465440111808	2.553333333333301	11.301442101153242	3.48933555767756	0.45672	-0.05232	62.18	NaN		WT-like	0.0950785	0.445614
1462	W74D	0.984210816490711	0.0484819935232489	1.01113	-0.378571160792809	1.751379310344837	11.301442101153242	3.48933555767756	0.20741	-0.30164	62.18	NaN		WT-like	0.076606	0.445614
1463	W74E	1.04208217097126	0.0491477856528001	1.01113	-0.200288954588828	1.9522988505747008	11.301442101153242	3.48933555767756	0.23112	-0.27792	62.18	NaN		WT-like	0.106673	0.445614
1464	W74F	1.02311787273636	0.0647123584537068	1.01113	-0.7856590332646299	1.296091954022944	11.301442101153242	3.48933555767756	0.49452	-0.01453	62.18	NaN		WT-like	0.120562	0.445614
1465	W74G	0.991858755454128	0.0572536063767847	1.01113	-0.133387712571308	3.232988505747121	11.301442101153242	3.48933555767756	0.28359	-0.22545	62.18	NaN		WT-like	0.07064	0.445614
1466	W74H	0.99183221961001	0.0637093426889268	1.01113	-0.691886526375103	2.255632183908049	11.301442101153242	3.48933555767756	0.36081	-0.14824	62.18	NaN		WT-like	0.0871071	0.445614
1467	W74I	0.95989281409538	0.048633813317473	1.01113	-0.8586751899327489	0.443103448275838	11.301442101153242	3.48933555767756	0.51597	0.00692	62.18	NaN		WT-like	0.103017	0.445614
1468	W74K	0.955093821726297	0.063220404151554	1.01113	-0.131926879883092	1.9905747126436764	11.301442101153242	3.48933555767756	0.33049	-0.17855	62.18	NaN		WT-like	0.0570399	0.445614
1469	W74L	1.02778548463789	0.0662499360741822	1.01113	-0.459174752057033	1.1356321839080064	11.301442101153242	3.48933555767756	0.49588	-0.01316	62.18	NaN		WT-like	0.0971302	0.445614
1470	W74M	0.987252946122445	0.0599047025169596	1.01113	-0.8586751899327489	1.479195402298841	11.301442101153242	3.48933555767756	0.44055	-0.06849	62.18	NaN		WT-like	0.130015	0.445614
1471	W74N	1.01112557143997	0.0408476683732555	1.01113	-0.126285243211773	2.5478160919539903	11.301442101153242	3.48933555767756	0.29347	-0.21557	62.18	NaN		WT-like	0.0873771	0.445614
1472	W74P	1.03178014745135	0.061523277455264	1.01113	-0.171693384972034	1.288275862068949	11.301442101153242	3.48933555767756	0.30798	-0.20106	62.18	NaN		WT-like	0.0511714	0.445614
1473	W74Q	1.01598988756099	0.0452456089556044	1.01113	0.0420333351004739	2.1345977011494157	11.301442101153242	3.48933555767756	0.32574	-0.1833	62.18	NaN		WT-like	0.0472231	0.445614
1474	W74R	0.988681718001485	0.0452380612982545	1.01113	-0.0069904429392216	1.894942528735618	11.301442101153242	3.48933555767756	0.36099	-0.14805	62.18	NaN		WT-like	0.0602044	0.445614
1475	W74S	1.01336848677494	0.0497618474026553	1.01113	-0.112100168383417	2.2101149425287434	11.301442101153242	3.48933555767756	0.34366	-0.16538	62.18	NaN		WT-like	0.0403896	0.445614
1476	W74T	1.01564306929069	0.0604555637306982	1.01113	-0.307504910790442	2.0542528735632004	11.301442101153242	3.48933555767756	0.34613	-0.16291	62.18	NaN		WT-like	0.0727225	0.445614
1477	W74V	1.02853366743178	0.0437747324344424	1.01113	-0.410001351051395	0.8151724137930625	11.301442101153242	3.48933555767756	0.47171	-0.03734	62.18	NaN		WT-like	0.0941731	0.445614
1478	W74=			1.01113			11.301442101153242	3.48933555767756	0.50904	0	62.18	NaN		WT-like		0.445614
1479	W74Y	0.946444873859554	0.0410339328271858	1.01113	-0.583471163540032	1.298275862068948	11.301442101153242	3.48933555767756	0.47546	-0.03358	62.18	NaN		WT-like	0.106876	0.445614
1480	R75A	0.96512680487807	0.059524140635056	1.01268	-0.7548265252422119	0.4422988505747076	5.579190768645453	3.48933555767756	0.36933	0.02945	61.34	NaN		WT-like	0.155838	0.594891
1481	R75C	0.938531448789258	0.0534755009601895	1.01268	-0.8493579897895721	0.494367816091946	5.579190768645453	3.48933555767756	0.43382	0.09393	61.34	NaN		WT-like	0.220314	0.594891
1482	R75D	1.0113264375758	0.0498726588517299	1.01268	-0.393343097160051	0.0	5.579190768645453	3.48933555767756	0.19257	-0.14731	61.34	NaN		WT-like	0.127406	0.594891
1483	R75E	1.03347965761056	0.0460116023047967	1.01268	-1.17667210514034	0.0	5.579190768645453	3.48933555767756	0.21505	-0.12483	61.34	NaN		WT-like	0.182739	0.594891
1484	R75F	1.02668124643484	0.0760360123416867	1.01268	-2.4666182181734104	0.0	5.579190768645453	3.48933555767756	0.47136	0.13148	61.34	NaN		WT-like	0.285685	0.594891
1485	R75G	1.00614608074726	0.0376531388639148	1.01268	-0.188047049710767	0.6982758620689445	5.579190768645453	3.48933555767756	0.26513	-0.07475	61.34	NaN		WT-like	0.11031	0.594891
1486	R75H	0.9872487475297	0.0676563696293184	1.01268	-1.24604142624072	0.0	5.579190768645453	3.48933555767756	0.3397	-0.00018	61.34	NaN		WT-like	0.177172	0.594891
1487	R75I	1.02122778191444	0.0534755366261611	1.01268	-0.986452647117258	0.0	5.579190768645453	3.48933555767756	0.49278	0.1529	61.34	NaN		WT-like	0.161594	0.594891
1488	R75K	1.01358329388063	0.0551075789593048	1.01268	-0.278072039738707	0.0	5.579190768645453	3.48933555767756	0.3103	-0.02958	61.34	NaN	3.816852473998387e-05	WT-like	0.114292	0.594891
1489	R75L	0.964296853132347	0.0955777271406483	1.01268	-1.08131628390712	0.0	5.579190768645453	3.48933555767756	0.47272	0.13284	61.34	NaN		WT-like	0.235884	0.594891
1490	R75M	1.01267723230993	0.0582055255055465	1.01268	-1.00477261498197	0.2663218390804345	5.579190768645453	3.48933555767756	0.41783	0.07795	61.34	NaN		WT-like	0.253742	0.594891
1491	R75N	1.0396857756005	0.0389832100023895	1.01268	-0.889954615841079	0.0	5.579190768645453	3.48933555767756	0.27461	-0.06527	61.34	NaN		WT-like	0.133579	0.594891
1492	R75P	1.01941163447718	0.0624217206935029	1.01268	-2.4666182181734104	0.0	5.579190768645453	3.48933555767756	0.28857	-0.05131	61.34	NaN		WT-like	0.190151	0.594891
1493	R75Q	1.04421700484141	0.0725409112354996	1.01268	-0.77027487567096	0.1702298850574706	5.579190768645453	3.48933555767756	0.3057	-0.03418	61.34	NaN		WT-like	0.126598	0.594891
1494	R75=			1.01268			5.579190768645453	3.48933555767756	0.33988	0	61.34	NaN		WT-like		0.594891
1495	R75S	1.01660628850696	0.0602710995528421	1.01268	-0.523965099498247	0.0	5.579190768645453	3.48933555767756	0.32305	-0.01683	61.34	NaN		WT-like	0.108667	0.594891
1496	R75T	1.02217468048504	0.0660269241568668	1.01268	-0.5932527675878699	0.2043678160919563	5.579190768645453	3.48933555767756	0.32545	-0.01444	61.34	NaN		WT-like	0.133434	0.594891
1497	R75V	0.996159764657264	0.0611237927850495	1.01268	-0.992428846107845	0.0	5.579190768645453	3.48933555767756	0.44867	0.10879	61.34	NaN		WT-like	0.193141	0.594891
1498	R75W	1.00700633921847	0.0339388272642809	1.01268	-2.4666182181734104	0.5389655172413622	5.579190768645453	3.48933555767756	0.48586	0.14598	61.34	NaN		WT-like	0.15238	0.594891
1499	R75Y	0.99052778109947	0.0697343139734171	1.01268	-2.4666182181734104	0.0	5.579190768645453	3.48933555767756	0.4524	0.11252	61.34	NaN		WT-like	0.286442	0.594891
1500	K76A	1.03611706759345	0.0700039743019978	1.05362	-0.487836308822331	0.5651724137930154	1.9776786116582454	3.48933555767756	0.22907	0.04322	52.16	NaN		WT-like	0.0963038	0.644068
1501	K76C	1.03055662241291	0.0599954728215871	1.05362	-1.46938595629643	1.2645977011493414	1.9776786116582454	3.48933555767756	0.27993	0.09408	52.16	NaN		WT-like	0.182278	0.644068
1502	K76D	1.04459207897123	0.0251283871733719	1.05362	-0.7627587447816059	0.106666666666601	1.9776786116582454	3.48933555767756	0.10795	-0.0779	52.16	NaN		WT-like	0.134746	0.644068
1503	K76E	1.09600678783073	0.0619849316556925	1.05362	-0.20446395312175	1.063563218390692	1.9776786116582454	3.48933555767756	0.12204	-0.06381	52.16	NaN		WT-like	0.132677	0.644068
1504	K76F	1.05361552363765	0.0635828418881186	1.05362	-1.34604334747263	0.0	1.9776786116582454	3.48933555767756	0.31148	0.12563	52.16	NaN		WT-like	0.233428	0.644068
1505	K76G	1.06161257290013	0.0474058624614936	1.05362	-1.3243312293618998	1.1456321839079788	1.9776786116582454	3.48933555767756	0.15473	-0.03112	52.16	NaN		WT-like	0.107076	0.644068
1506	K76H	1.05892475589213	0.0590184636565029	1.05362	-1.6284173757205098	0.6751724137930016	1.9776786116582454	3.48933555767756	0.20699	0.02115	52.16	NaN		WT-like	0.120835	0.644068
1507	K76I	1.10733792705907	0.0397688082099775	1.05362	-0.933109582261264	0.1039080459769326	1.9776786116582454	3.48933555767756	0.33018	0.14433	52.16	NaN		WT-like	0.139226	0.644068
1508	K76=			1.05362			1.9776786116582454	3.48933555767756	0.18585	0	52.16	NaN		WT-like		0.644068
1509	K76L	1.11255553796927	0.0398169626039644	1.05362	-0.8079545233920451	0.0	1.9776786116582454	3.48933555767756	0.31265	0.1268	52.16	NaN		WT-like	0.118681	0.644068
1510	K76M	1.07008807530599	0.0730716579651458	1.05362	-1.64127955536751	0.1739080459769239	1.9776786116582454	3.48933555767756	0.26694	0.08109	52.16	NaN		WT-like	0.189958	0.644068
1511	K76N	1.03418586111418	0.0511621710718959	1.05362	-0.519705445328414	0.0334482758619575	1.9776786116582454	3.48933555767756	0.16113	-0.02472	52.16	NaN		WT-like	0.122602	0.644068
1512	K76P	1.09277750220939	0.047432238842193	1.05362	-0.619944349485353	0.0	1.9776786116582454	3.48933555767756	0.17068	-0.01517	52.16	NaN		WT-like	0.0736133	0.644068
1513	K76Q	1.02782313006	0.0672399892189928	1.05362	-0.547119258845083	0.229770114942453	1.9776786116582454	3.48933555767756	0.1826	-0.00324	52.16	NaN		WT-like	0.105254	0.644068
1514	K76R	1.03817950059343	0.0560590096120736	1.05362	-0.117761832305509	0.0	1.9776786116582454	3.48933555767756	0.20713	0.02128	52.16	NaN		WT-like	0.135298	0.644068
1515	K76S	1.05678270238685	0.069666724298022	1.05362	-0.192261576441945	0.6291954022987645	1.9776786116582454	3.48933555767756	0.19493	0.00908	52.16	NaN		WT-like	0.0671575	0.644068
1516	K76T	1.05038444932073	0.0459886168250558	1.05362	-0.7817187611460871	0.4057471264367001	1.9776786116582454	3.48933555767756	0.19665	0.0108	52.16	NaN		WT-like	0.167119	0.644068
1517	K76V	1.0658456444539	0.057351558040744	1.05362	-0.9443163334261668	0.0	1.9776786116582454	3.48933555767756	0.29223	0.10638	52.16	NaN		WT-like	0.145559	0.644068
1518	K76W	1.03867639579051	0.0410882284599945	1.05362	-2.08645216584853	0.6359770114941632	1.9776786116582454	3.48933555767756	0.32408	0.13823	52.16	NaN		WT-like	0.217728	0.644068
1519	K76Y	1.01971668796429	0.061880358987395	1.05362	-2.08645216584853	0.0	1.9776786116582454	3.48933555767756	0.29536	0.10951	52.16	NaN		WT-like	0.223361	0.644068
1520	G77A	0.969269869240021	0.0678398434759297	0.998983	-0.152489359856642	0.0	4.650978532726333	3.48933555767756	0.20625	0.06826	38.83	NaN		WT-like	0.0815262	0.644231
1521	G77C	1.02717786267656	0.0555276491207471	0.998983	-0.849245322048749	0.0	4.650978532726333	3.48933555767756	0.25371	0.11572	38.83	NaN	7.023949819995323e-06	WT-like	0.175977	0.644231
1522	G77D	1.05974363863409	0.0558187080170223	0.998983	-0.006779856267375	0.0	4.650978532726333	3.48933555767756	0.0957	-0.0423	38.83	NaN		WT-like	0.122715	0.644231
1523	G77E	0.983036426404703	0.0599559868580762	0.998983	-0.0802463354856251	0.0	4.650978532726333	3.48933555767756	0.10838	-0.02961	38.83	NaN		WT-like	0.124791	0.644231
1524	G77F	1.02392568710257	0.0639294688643124	0.998983	-1.27544102706294	0.0	4.650978532726333	3.48933555767756	0.28347	0.14548	38.83	NaN		WT-like	0.200379	0.644231
1525	G77=			0.998983			4.650978532726333	3.48933555767756	0.13799	0	38.83	NaN		WT-like		0.644231
1526	G77H	0.994170595030696	0.0717269076237179	0.998983	-0.484784584056033	0.0	4.650978532726333	3.48933555767756	0.18585	0.04785	38.83	NaN		WT-like	0.182985	0.644231
1527	G77I	1.03969326982352	0.0484067707921344	0.998983	-0.5802366095218691	0.0	4.650978532726333	3.48933555767756	0.30123	0.16323	38.83	NaN		WT-like	0.127628	0.644231
1528	G77K	0.905250895886052	0.0490990703877073	0.998983	-0.574131836366429	0.0	4.650978532726333	3.48933555767756	0.16641	0.02841	38.83	NaN		WT-like	0.137779	0.644231
1529	G77L	1.03757828446104	0.0420062571223148	0.998983	-0.440336577522396	0.0	4.650978532726333	3.48933555767756	0.28458	0.14659	38.83	NaN		WT-like	0.095107	0.644231
1530	G77M	1.01709568418558	0.0554835317496369	0.998983	-0.603089514649553	0.0	4.650978532726333	3.48933555767756	0.24153	0.10354	38.83	NaN		WT-like	0.199732	0.644231
1531	G77N	0.983347628750045	0.0762420184638071	0.998983	-0.407319174059652	0.0	4.650978532726333	3.48933555767756	0.14382	0.00582	38.83	NaN		WT-like	0.124505	0.644231
1532	G77P	1.02526319945605	0.093905979834654	0.998983	-0.590225138232845	1.3004597701149516	4.650978532726333	3.48933555767756	0.15253	0.01453	38.83	NaN		WT-like	0.13249	0.644231
1533	G77Q	0.988633980931619	0.0451998544378677	0.998983	-0.449559192966049	0.0	4.650978532726333	3.48933555767756	0.16344	0.02544	38.83	NaN		WT-like	0.177974	0.644231
1534	G77R	0.8827539396645	0.0732201071442615	0.998983	-0.534512644975807	0.0	4.650978532726333	3.48933555767756	0.18597	0.04798	38.83	NaN		WT-like	0.125894	0.644231
1535	G77S	0.998982716351311	0.0438666957629819	0.998983	-0.0179711400535857	0.0	4.650978532726333	3.48933555767756	0.17474	0.03675	38.83	NaN		WT-like	0.0714852	0.644231
1536	G77T	0.985690159766877	0.069717448907711	0.998983	-0.122235192239293	0.0	4.650978532726333	3.48933555767756	0.17632	0.03833	38.83	NaN		WT-like	0.102985	0.644231
1537	G77V	1.00505870135547	0.0457570709640868	0.998983	-0.2456511524103989	0.0	4.650978532726333	3.48933555767756	0.26529	0.1273	38.83	NaN		WT-like	0.137807	0.644231
1538	G77W	1.01012398897499	0.0652001392655319	0.998983	-1.27544102706294	0.0	4.650978532726333	3.48933555767756	0.29542	0.15743	38.83	NaN		WT-like	0.226901	0.644231
1539	G77Y	0.99682610741937	0.0720166100104206	0.998983	-1.27544102706294	0.0	4.650978532726333	3.48933555767756	0.26824	0.13024	38.83	NaN		WT-like	0.198525	0.644231
1540	Q78A	1.06574425312963	0.0474138566808723	1.03399	-0.7162760391802659	1.2541379310344372	8.446665747852544	3.48933555767756	0.04967	0.01186	44.34	NaN		WT-like	0.12476	0.471111
1541	Q78C	1.03399139459943	0.06138931311914	1.03399	-0.969100640778688	1.1713793103447792	8.446665747852544	3.48933555767756	0.06401	0.0262	44.34	NaN		WT-like	0.212264	0.471111
1542	Q78D	1.08463865355606	0.0688710269619452	1.03399	-0.420255762583682	0.0	8.446665747852544	3.48933555767756	0.02084	-0.01697	44.34	NaN		WT-like	0.157022	0.471111
1543	Q78E	1.08274151339958	0.0709720582941949	1.03399	-0.5368045986897471	0.1747126436781327	8.446665747852544	3.48933555767756	0.02387	-0.01394	44.34	NaN		WT-like	0.099141	0.471111
1544	Q78F	1.03821741200495	0.0394862245606574	1.03399	-0.970099915295194	0.0708045977010693	8.446665747852544	3.48933555767756	0.07371	0.0359	44.34	NaN		WT-like	0.201147	0.471111
1545	Q78G	1.01234776803702	0.0497589187452966	1.03399	-0.90483205312509	1.6197701149424877	8.446665747852544	3.48933555767756	0.0312	-0.00662	44.34	NaN		WT-like	0.164654	0.471111
1546	Q78H	0.980866166862124	0.0476117902169572	1.03399	-0.156554629316543	0.6990804597700749	8.446665747852544	3.48933555767756	0.0439	0.00609	44.34	NaN		WT-like	0.133158	0.471111
1547	Q78I	1.05358825589882	0.0571311225939823	1.03399	-0.749291830107845	0.7379310344827147	8.446665747852544	3.48933555767756	0.07979	0.04198	44.34	NaN		WT-like	0.153683	0.471111
1548	Q78K	0.965369915758641	0.0646238281027285	1.03399	-0.543894905425881	0.5781609195401746	8.446665747852544	3.48933555767756	0.03861	0.00079	44.34	NaN		WT-like	0.153075	0.471111
1549	Q78L	1.04471833156375	0.0545426892592855	1.03399	-0.264064730010212	0.4906896551723361	8.446665747852544	3.48933555767756	0.07409	0.03628	44.34	NaN		WT-like	0.112681	0.471111
1550	Q78M	1.00987576948981	0.0510946961733304	1.03399	-1.27291563709878	1.178160919540204	8.446665747852544	3.48933555767756	0.0602	0.02239	44.34	NaN		WT-like	0.226762	0.471111
1551	Q78N	0.998313384847047	0.04936060487015	1.03399	-0.599718188015883	0.6326436781608564	8.446665747852544	3.48933555767756	0.03268	-0.00513	44.34	NaN		WT-like	0.131957	0.471111
1552	Q78P	1.05980105228078	0.0850610932280093	1.03399	-0.263336006329474	3.689655172413731	8.446665747852544	3.48933555767756	0.03494	-0.00287	44.34	NaN	3.981910140282707e-06	WT-like	0.107563	0.471111
1553	Q78=			1.03399			8.446665747852544	3.48933555767756	0.03781	0	44.34	NaN		WT-like		0.471111
1554	Q78R	0.967326694914368	0.0416106582292139	1.03399	-0.276282711387846	0.7545977011493793	8.446665747852544	3.48933555767756	0.04393	0.00612	44.34	NaN		WT-like	0.0840791	0.471111
1555	Q78S	1.02209432606125	0.0508378552424424	1.03399	-0.672178838992155	0.46862068965512	8.446665747852544	3.48933555767756	0.04085	0.00304	44.34	NaN		WT-like	0.0795669	0.471111
1556	Q78T	1.00129633368391	0.062028397928748	1.03399	-1.25405070203977	0.2755172413792505	8.446665747852544	3.48933555767756	0.04128	0.00347	44.34	NaN		WT-like	0.134907	0.471111
1557	Q78V	1.03207643622866	0.0507722533141107	1.03399	-0.655075898019486	0.8137931034482414	8.446665747852544	3.48933555767756	0.06771	0.0299	44.34	NaN		WT-like	0.1284	0.471111
1558	Q78W	1.05515915817852	0.0339901359373325	1.03399	-1.5104366156321103	0.082528735632114	8.446665747852544	3.48933555767756	0.07778	0.03997	44.34	NaN		WT-like	0.247749	0.471111
1559	Q78Y	1.04478233378716	0.0442593352082782	1.03399	-1.5104366156321103	0.6103448275861484	8.446665747852544	3.48933555767756	0.06867	0.03086	44.34	NaN		WT-like	0.217074	0.471111
1560	E79A	0.941297905125488	0.0623397878250581	0.968839	-0.481894944130621	0.2421839080459998	3.0390034897588154	3.48933555767756	0.02403	0.01264	30.73	NaN		WT-like	0.14522	0.64574
1561	E79C	0.924550788390551	0.0647710849280414	0.968839	-0.9729064111724592	1.3186206896551962	3.0390034897588154	3.48933555767756	0.03121	0.01982	30.73	NaN		WT-like	0.200013	0.64574
1562	E79D	1.01840239240205	0.0415201714272831	0.968839	-0.37548490621881	0.4813793103448132	3.0390034897588154	3.48933555767756	0.00993	-0.00146	30.73	NaN		WT-like	0.136208	0.64574
1563	E79=			0.968839			3.0390034897588154	3.48933555767756	0.01139	0	30.73	NaN		WT-like		0.64574
1564	E79F	0.970401429475241	0.0457915261150091	0.968839	-1.65853171258878	0.0	3.0390034897588154	3.48933555767756	0.03613	0.02474	30.73	NaN		WT-like	0.244713	0.64574
1565	E79G	1.00249229912845	0.0615365979211447	0.968839	-0.627798145411265	1.207126436781604	3.0390034897588154	3.48933555767756	0.01494	0.00355	30.73	NaN		WT-like	0.129382	0.64574
1566	E79H	1.00030361313711	0.0673733572776103	0.968839	-0.343669693090104	0.2644827586206817	3.0390034897588154	3.48933555767756	0.02117	0.00978	30.73	NaN		WT-like	0.174282	0.64574
1567	E79I	0.97161695256751	0.0551236105821625	0.968839	-1.36639217864645	0.0	3.0390034897588154	3.48933555767756	0.03924	0.02785	30.73	NaN		WT-like	0.155208	0.64574
1568	E79K	0.924847582499631	0.0687925845439992	0.968839	-0.235082548988941	0.1747126436781849	3.0390034897588154	3.48933555767756	0.01856	0.00718	30.73	NaN		WT-like	0.110269	0.64574
1569	E79L	1.01810993164677	0.0373249583927205	0.968839	-0.8791586568179292	0.4396551724138244	3.0390034897588154	3.48933555767756	0.03632	0.02493	30.73	NaN		WT-like	0.15911	0.64574
1570	E79M	0.968839295216251	0.0369556549333416	0.968839	-1.53211402691488	0.7406896551724614	3.0390034897588154	3.48933555767756	0.02929	0.0179	30.73	NaN		WT-like	0.161129	0.64574
1571	E79N	0.953897533225114	0.0728967049997702	0.968839	-0.6462021360663721	1.5974712643678322	3.0390034897588154	3.48933555767756	0.01567	0.00428	30.73	NaN		WT-like	0.17238	0.64574
1572	E79P	0.995163283792994	0.0331174364092863	0.968839	-0.909051661032288	0.6041379310344664	3.0390034897588154	3.48933555767756	0.01677	0.00538	30.73	NaN		WT-like	0.123953	0.64574
1573	E79Q	0.965340601599175	0.0503950329577765	0.968839	-0.636510803644994	0.7699999999999818	3.0390034897588154	3.48933555767756	0.01817	0.00679	30.73	NaN	3.980569999839645e-06	WT-like	0.129615	0.64574
1574	E79R	0.920055245560535	0.0405374189707499	0.968839	-0.4088386358878161	0.5518390804597623	3.0390034897588154	3.48933555767756	0.02119	0.0098	30.73	NaN		WT-like	0.0959825	0.64574
1575	E79S	1.0060173281691	0.103159814743985	0.968839	-0.634476336082197	0.4662068965517288	3.0390034897588154	3.48933555767756	0.01967	0.00828	30.73	NaN		WT-like	0.103148	0.64574
1576	E79T	1.00909408047704	0.09994507779005	0.968839	-0.751754931360707	0.8944827586207073	3.0390034897588154	3.48933555767756	0.01988	0.00849	30.73	NaN		WT-like	0.179678	0.64574
1577	E79V	0.949763097479887	0.0527937613306306	0.968839	-1.53211402691488	0.0867816091954148	3.0390034897588154	3.48933555767756	0.03308	0.02169	30.73	NaN		WT-like	0.125984	0.64574
1578	E79W	0.953277029892737	0.0394255724982079	0.968839	-1.06274081905635	0.30586206896555	3.0390034897588154	3.48933555767756	0.03821	0.02682	30.73	NaN		WT-like	0.269682	0.64574
1579	E79Y	0.92264768741624	0.0587684703087342	0.968839	-1.65853171258878	0.1543678160919626	3.0390034897588154	3.48933555767756	0.03356	0.02218	30.73	NaN		WT-like	0.199395	0.64574
1580	M80A	1.00997099328857	0.0483888680420963	1.00201	-0.0676182424786498	0.3213793103448332	5.61284142393378	3.48933555767756	0.00858	-0.00192	31.43	NaN		WT-like	0.0446005	0.691964
1581	M80C	0.955094362587644	0.0558970967546697	1.00201	-0.453137529596945	0.49160919540233	5.61284142393378	3.48933555767756	0.0112	0.0007	31.43	NaN		WT-like	0.10752	0.691964
1582	M80D	1.04091875740795	0.0390840809440044	1.00201	-0.275604435791447	0.0658620689655279	5.61284142393378	3.48933555767756	0.00351	-0.00699	31.43	NaN		WT-like	0.0518385	0.691964
1583	M80E	1.03524191488347	0.0590422882336568	1.00201	-0.273202522618448	0.0	5.61284142393378	3.48933555767756	0.00403	-0.00646	31.43	NaN		WT-like	0.0719311	0.691964
1584	M80F	1.02537745651962	0.0444286756157232	1.00201	-0.368030280526124	0.0	5.61284142393378	3.48933555767756	0.01301	0.00251	31.43	NaN		WT-like	0.0878714	0.691964
1585	M80G	1.03305246144669	0.0411411990164946	1.00201	-0.1208951823899269	0.830344827586173	5.61284142393378	3.48933555767756	0.00531	-0.00519	31.43	NaN		WT-like	0.0487223	0.691964
1586	M80H	0.988585500648322	0.0374300319099644	1.00201	-0.52531652028117	0.0	5.61284142393378	3.48933555767756	0.00755	-0.00295	31.43	NaN		WT-like	0.0886206	0.691964
1587	M80I	1.00773637037082	0.061230579947697	1.00201	-0.284532578285612	0.0	5.61284142393378	3.48933555767756	0.01416	0.00366	31.43	NaN	3.980610017606523e-06	WT-like	0.0864345	0.691964
1588	M80K	0.964782332342427	0.0437678853498855	1.00201	-0.0512384338214579	0.0	5.61284142393378	3.48933555767756	0.00661	-0.00389	31.43	NaN		WT-like	0.0544603	0.691964
1589	M80L	1.03625887733876	0.0666124642489519	1.00201	-0.282962380199522	0.0	5.61284142393378	3.48933555767756	0.01308	0.00258	31.43	NaN		WT-like	0.0616916	0.691964
1590	M80=			1.00201			5.61284142393378	3.48933555767756	0.0105	0	31.43	NaN		WT-like		0.691964
1591	M80N	0.966394360977627	0.058285306089806	1.00201	-0.269962142892243	0.0651724137931304	5.61284142393378	3.48933555767756	0.00557	-0.00493	31.43	NaN		WT-like	0.0550799	0.691964
1592	M80P	1.02140100520282	0.0891626888005132	1.00201	-0.229815084335389	0.0	5.61284142393378	3.48933555767756	0.00596	-0.00454	31.43	NaN		WT-like	0.0566233	0.691964
1593	M80Q	1.00200568220531	0.0459693075018563	1.00201	-0.216679990651651	0.0	5.61284142393378	3.48933555767756	0.00647	-0.00403	31.43	NaN		WT-like	0.0584648	0.691964
1594	M80R	0.934068127759151	0.0535600226517988	1.00201	0.0053952327216044	0.0	5.61284142393378	3.48933555767756	0.00755	-0.00294	31.43	NaN		WT-like	0.0411966	0.691964
1595	M80S	0.969789471706187	0.04401027467106	1.00201	-0.0604666831447809	0.0	5.61284142393378	3.48933555767756	0.00701	-0.00349	31.43	NaN		WT-like	0.0353967	0.691964
1596	M80T	0.968652042967518	0.0415550483947559	1.00201	0.0529891679536301	0.0	5.61284142393378	3.48933555767756	0.00708	-0.00342	31.43	NaN		WT-like	0.0454339	0.691964
1597	M80V	1.00539173575097	0.0577093811257244	1.00201	-0.30101749072523	0.0	5.61284142393378	3.48933555767756	0.01189	0.00139	31.43	NaN		WT-like	0.0722292	0.691964
1598	M80W	0.979097850313123	0.0654816769023592	1.00201	-0.621734509245891	0.0	5.61284142393378	3.48933555767756	0.01378	0.00328	31.43	NaN		WT-like	0.112377	0.691964
1599	M80Y	0.987767382978117	0.0608179521031209	1.00201	-0.621734509245891	0.0	5.61284142393378	3.48933555767756	0.01207	0.00157	31.43	NaN		WT-like	0.0841063	0.691964
1600	N81A	1.05523155848157	0.0369909361459191	1.05247	-0.300400792302865	0.7681609195402813	2.3165763549825513	3.48933555767756	0.01615	0.00565	26.08	NaN		WT-like	0.0689562	0.882051
1601	N81C	1.08572882256062	0.0539177007685918	1.05247	-0.723702749972494	1.501379310344842	2.3165763549825513	3.48933555767756	0.02102	0.01052	26.08	NaN		WT-like	0.159066	0.882051
1602	N81D	1.06549570464071	0.0769593484896001	1.05247	-0.0530593183123461	0.0	2.3165763549825513	3.48933555767756	0.00664	-0.00386	26.08	NaN		WT-like	0.0631253	0.882051
1603	N81E	1.07819422033705	0.0411812806430549	1.05247	-0.0692593170686098	0.6362068965517597	2.3165763549825513	3.48933555767756	0.00762	-0.00288	26.08	NaN		WT-like	0.0630071	0.882051
1604	N81F	1.07581761931212	0.0361081042046394	1.05247	-0.997129641279173	1.1768965517241416	2.3165763549825513	3.48933555767756	0.02438	0.01388	26.08	NaN		WT-like	0.129278	0.882051
1605	N81G	1.06581427201071	0.0600300549546548	1.05247	-0.471805923264036	1.4980459770115353	2.3165763549825513	3.48933555767756	0.01001	-0.00049	26.08	NaN		WT-like	0.102133	0.882051
1606	N81H	1.05159173505606	0.051378703384386	1.05247	-0.0811256908646021	0.7870114942529236	2.3165763549825513	3.48933555767756	0.01421	0.00372	26.08	NaN		WT-like	0.118185	0.882051
1607	N81I	1.04736459504491	0.055697149154261	1.05247	-0.5585094501041931	0.9613793103448312	2.3165763549825513	3.48933555767756	0.02651	0.01601	26.08	NaN		WT-like	0.0852927	0.882051
1608	N81K	0.992850667773502	0.0528772687269844	1.05247	-0.502121745957997	0.555862068965571	2.3165763549825513	3.48933555767756	0.01245	0.00195	26.08	NaN		WT-like	0.111647	0.882051
1609	N81L	1.07177284059992	0.041875781930687	1.05247	-0.48423533954344	0.5124137931034841	2.3165763549825513	3.48933555767756	0.02451	0.01401	26.08	NaN		WT-like	0.0790271	0.882051
1610	N81M	1.02874176175963	0.0577750423713886	1.05247	-0.817067487007038	0.9966666666666985	2.3165763549825513	3.48933555767756	0.01972	0.00922	26.08	NaN		WT-like	0.170907	0.882051
1611	N81=			1.05247			2.3165763549825513	3.48933555767756	0.0105	0	26.08	NaN		WT-like		0.882051
1612	N81P	1.04783806895113	0.0759087857943944	1.05247	-0.592612558863425	0.0	2.3165763549825513	3.48933555767756	0.01124	0.00074	26.08	NaN		WT-like	0.0812766	0.882051
1613	N81Q	1.01588298904692	0.0472092182020581	1.05247	-0.189062764409476	0.5467816091954355	2.3165763549825513	3.48933555767756	0.01219	0.00169	26.08	NaN		WT-like	0.0744737	0.882051
1614	N81R	0.97521889934192	0.0588914415242523	1.05247	-0.4476669797161769	0.7872413793103895	2.3165763549825513	3.48933555767756	0.01422	0.00373	26.08	NaN		WT-like	0.083876	0.882051
1615	N81S	1.05739951572919	0.0324063494179938	1.05247	-0.205923222184702	0.7075862068965981	2.3165763549825513	3.48933555767756	0.0132	0.0027	26.08	NaN		WT-like	0.0783594	0.882051
1616	N81T	1.04429722796028	0.0339590156012648	1.05247	-0.148275655569286	0.9672413793103668	2.3165763549825513	3.48933555767756	0.01334	0.00284	26.08	NaN		WT-like	0.0662199	0.882051
1617	N81V	1.04095033895558	0.0666368168272242	1.05247	-0.4634586923977471	1.101379310344892	2.3165763549825513	3.48933555767756	0.0223	0.0118	26.08	NaN		WT-like	0.0894846	0.882051
1618	N81W	1.05246905630208	0.03498088654296	1.05247	-0.997129641279173	1.1972413793104164	2.3165763549825513	3.48933555767756	0.0258	0.0153	26.08	NaN		WT-like	0.152972	0.882051
1619	N81Y	1.07782766013748	0.0659643394215517	1.05247	-0.997129641279173	0.6973563218391075	2.3165763549825513	3.48933555767756	0.02263	0.01213	26.08	NaN		WT-like	0.16926	0.882051
1620	A82=			0.999191			1.6359992831658212	3.48933555767756	0.00981	0	27.82	NaN		WT-like		0.596899
1621	A82C	0.943034535809147	0.0440405241145819	0.999191	-0.766462566436752	0.4793103448275422	1.6359992831658212	3.48933555767756	0.01279	0.00298	27.82	NaN		WT-like	0.217121	0.596899
1622	A82D	0.922810867289414	0.0579869436957366	0.999191	-0.163438491288371	0.0	1.6359992831658212	3.48933555767756	0.00402	-0.00579	27.82	NaN		WT-like	0.115647	0.596899
1623	A82E	1.02799069704756	0.0537147528658073	0.999191	-0.15371903901335	0.0	1.6359992831658212	3.48933555767756	0.00461	-0.00519	27.82	benign	0.0030571169944927	WT-like	0.069023	0.596899
1624	A82F	0.984713375926607	0.0547423822211981	0.999191	-1.07876434015798	0.0	1.6359992831658212	3.48933555767756	0.01485	0.00505	27.82	NaN		WT-like	0.226689	0.596899
1625	A82G	0.827769643540183	0.105289614755012	0.999191	-0.4350092603078161	0.5372413793103423	1.6359992831658212	3.48933555767756	0.00606	-0.00374	27.82	NaN		WT-like	0.0892516	0.596899
1626	A82H	0.835253956150328	0.0743082510595209	0.999191	-0.815619217248999	0.0	1.6359992831658212	3.48933555767756	0.00862	-0.00118	27.82	NaN		WT-like	0.152771	0.596899
1627	A82I	0.995238127538093	0.0515287954002017	0.999191	-0.8352201467964392	0.0	1.6359992831658212	3.48933555767756	0.01616	0.00636	27.82	NaN		WT-like	0.160636	0.596899
1628	A82K	1.01284321579318	0.0800441446024961	0.999191	-0.268932807105588	0.0	1.6359992831658212	3.48933555767756	0.00755	-0.00226	27.82	NaN		WT-like	0.160402	0.596899
1629	A82L	1.05147748882705	0.0339290720476655	0.999191	-0.2778153770427539	0.0	1.6359992831658212	3.48933555767756	0.01493	0.00513	27.82	NaN		WT-like	0.0788961	0.596899
1630	A82M	1.01322472554244	0.0875343732392519	0.999191	-0.8352201467964392	0.0	1.6359992831658212	3.48933555767756	0.01199	0.00219	27.82	NaN		WT-like	0.163883	0.596899
1631	A82N	0.936466807512723	0.0800072977135932	0.999191	-0.621150773688296	0.0	1.6359992831658212	3.48933555767756	0.00636	-0.00344	27.82	NaN		WT-like	0.133234	0.596899
1632	A82P	1.0513053049617	0.0550185752325471	0.999191	-0.2305288820269889	2.335172413793081	1.6359992831658212	3.48933555767756	0.00681	-0.00299	27.82	NaN		WT-like	0.0762477	0.596899
1633	A82Q	1.01786799529828	0.0394177843899845	0.999191	-0.614616718312897	0.0	1.6359992831658212	3.48933555767756	0.00739	-0.00242	27.82	NaN		WT-like	0.132829	0.596899
1634	A82R	0.990956499296964	0.0479824021546451	0.999191	-0.6187192371837	0.0	1.6359992831658212	3.48933555767756	0.00863	-0.00117	27.82	NaN		WT-like	0.140319	0.596899
1635	A82S	0.971632548944591	0.0576393229605003	0.999191	-0.4063239198507101	0.0	1.6359992831658212	3.48933555767756	0.008	-0.0018	27.82	NaN		WT-like	0.086033	0.596899
1636	A82T	1.00126169536383	0.043548732851799	0.999191	-0.0504749983335238	0.0	1.6359992831658212	3.48933555767756	0.00809	-0.00171	27.82	NaN	7.049899977573658e-06	WT-like	0.0974042	0.596899
1637	A82V	1.03621723848035	0.0552683022288556	0.999191	-0.46637358355744	0.0	1.6359992831658212	3.48933555767756	0.01357	0.00377	27.82	NaN	1.7848032287811953e-05	WT-like	0.0832186	0.596899
1638	A82W	1.02746174874164	0.0609519110254489	0.999191	-1.07876434015798	0.0	1.6359992831658212	3.48933555767756	0.01573	0.00592	27.82	NaN		WT-like	0.183608	0.596899
1639	A82Y	0.999191227176099	0.0306236349822123	0.999191	-1.07876434015798	0.0	1.6359992831658212	3.48933555767756	0.01378	0.00397	27.82	NaN		WT-like	0.161174	0.596899
1640	T83A	0.992434580739328	0.0723928362644974	1.01732	-0.0310526970621997	0.9741379310344984	0.7555193185746216	3.48933555767756	0.00739	0.00129	32.43	NaN	9.137847552844612e-05	WT-like	0.107917	0.813953
1641	T83C	0.972579370296536	0.0547148981748449	1.01732	-0.471535030626617	1.2396551724138023	0.7555193185746216	3.48933555767756	0.00965	0.00355	32.43	NaN		WT-like	0.219222	0.813953
1642	T83D	1.00145350659606	0.0593927044828417	1.01732	-0.5804203898567211	0.0627586206896608	0.7555193185746216	3.48933555767756	0.00302	-0.00307	32.43	NaN		WT-like	0.202653	0.813953
1643	T83E	1.04749144303743	0.0418736059779733	1.01732	-0.525894796754065	0.344137931034499	0.7555193185746216	3.48933555767756	0.00347	-0.00263	32.43	NaN		WT-like	0.100303	0.813953
1644	T83F	1.04392461930753	0.0508790250730496	1.01732	-0.578898240190837	0.321724137931032	0.7555193185746216	3.48933555767756	0.01121	0.00511	32.43	NaN		WT-like	0.138044	0.813953
1645	T83G	0.9920919227407	0.0508136648900187	1.01732	-0.677247071573805	1.0334482758620935	0.7555193185746216	3.48933555767756	0.00457	-0.00153	32.43	NaN		WT-like	0.124969	0.813953
1646	T83H	0.950074062133255	0.0669536144327906	1.01732	-0.5804203898567211	0.1782758620689837	0.7555193185746216	3.48933555767756	0.0065	0.0004	32.43	NaN		WT-like	0.207856	0.813953
1647	T83I	1.0411119298474	0.0558264725957282	1.01732	-0.410973772287101	0.6879310344827995	0.7555193185746216	3.48933555767756	0.01221	0.00611	32.43	NaN		WT-like	0.156983	0.813953
1648	T83K	0.972022942003491	0.0304009407193783	1.01732	-0.6178780634941811	0.2055172413793116	0.7555193185746216	3.48933555767756	0.00569	-0.00041	32.43	NaN		WT-like	0.143413	0.813953
1649	T83L	1.03993718612143	0.08329484136024	1.01732	-0.34107719057816	0.1924137931034457	0.7555193185746216	3.48933555767756	0.01127	0.00518	32.43	NaN		WT-like	0.103447	0.813953
1650	T83M	1.03410417054398	0.0455820613111529	1.01732	-0.534632413481397	0.6637931034483386	0.7555193185746216	3.48933555767756	0.00905	0.00295	32.43	NaN		WT-like	0.276656	0.813953
1651	T83N	0.966447724427065	0.0631704358600196	1.01732	-0.355997302119279	0.0	0.7555193185746216	3.48933555767756	0.00479	-0.00131	32.43	NaN		WT-like	0.117798	0.813953
1652	T83P	1.02712478723736	0.0727161885056506	1.01732	-0.1042997329191009	1.464482758620714	0.7555193185746216	3.48933555767756	0.00513	-0.00097	32.43	NaN		WT-like	0.140427	0.813953
1653	T83Q	1.03754838155472	0.0497009885031437	1.01732	-0.5804203898567211	0.2728735632184458	0.7555193185746216	3.48933555767756	0.00557	-0.00053	32.43	NaN		WT-like	0.164072	0.813953
1654	T83R	0.967001849830597	0.0874766890068792	1.01732	-0.464641339041201	0.3213793103448332	0.7555193185746216	3.48933555767756	0.00651	0.00041	32.43	NaN		WT-like	0.185886	0.813953
1655	T83S	1.01341247469981	0.0525960368888481	1.01732	-0.0624088303076863	0.2686206896551711	0.7555193185746216	3.48933555767756	0.00603	-7e-05	32.43	NaN		WT-like	0.107663	0.813953
1656	T83=			1.01732			0.7555193185746216	3.48933555767756	0.0061	0	32.43	NaN		WT-like		0.813953
1657	T83V	1.03262042528377	0.0453475279972138	1.01732	-0.133404653566639	0.5696551724138081	0.7555193185746216	3.48933555767756	0.01025	0.00415	32.43	NaN		WT-like	0.130832	0.813953
1658	T83W	1.01731786545921	0.0347907663400238	1.01732	-0.639789397936346	0.0444827586207354	0.7555193185746216	3.48933555767756	0.01188	0.00578	32.43	NaN		WT-like	0.285278	0.813953
1659	T83Y	1.03519494895644	0.0535975054262334	1.01732	-0.639789397936346	0.3068965517241724	0.7555193185746216	3.48933555767756	0.0104	0.0043	32.43	NaN		WT-like	0.28095	0.813953
1660	G84A	1.02541078384387	0.0705194119543358	0.992453	-0.2096068053268669	1.633448275862018	1.7068331950878153	3.48933555767756	0.0112	0.00427	27.17	NaN		WT-like	0.128052	0.875
1661	G84C	1.0011974568233	0.0452867993579609	0.992453	-1.69438208255501	1.563678160919519	1.7068331950878153	3.48933555767756	0.01461	0.00768	27.17	NaN		WT-like	0.185961	0.875
1662	G84D	0.992904088117385	0.0517884288109373	0.992453	-1.62086314915284	0.0	1.7068331950878153	3.48933555767756	0.00459	-0.00234	27.17	NaN		WT-like	0.181443	0.875
1663	G84E	0.987034388389758	0.0685849554536336	0.992453	-0.286637564022535	1.0717241379310165	1.7068331950878153	3.48933555767756	0.00527	-0.00166	27.17	NaN		WT-like	0.0946752	0.875
1664	G84F	1.02513035601298	0.0672463930544676	0.992453	-2.17289595756085	0.995172413793092	1.7068331950878153	3.48933555767756	0.01696	0.01003	27.17	NaN		WT-like	0.167383	0.875
1665	G84=			0.992453			1.7068331950878153	3.48933555767756	0.00693	0	27.17	NaN		WT-like		0.875
1666	G84H	0.928757217758231	0.0458370132634559	0.992453	-1.25033132426832	1.5527586206896309	1.7068331950878153	3.48933555767756	0.00985	0.00292	27.17	NaN		WT-like	0.180392	0.875
1667	G84I	1.00031306495961	0.0587640011085605	0.992453	-1.13920749560327	1.7020689655172143	1.7068331950878153	3.48933555767756	0.01845	0.01152	27.17	NaN		WT-like	0.168812	0.875
1668	G84K	0.985195062944449	0.0510631625532851	0.992453	-1.09500905531261	1.030344827586148	1.7068331950878153	3.48933555767756	0.00863	0.0017	27.17	NaN		WT-like	0.12204	0.875
1669	G84L	0.992453322263522	0.0656644750567551	0.992453	-1.2232673365306	0.7503448275861831	1.7068331950878153	3.48933555767756	0.01705	0.01012	27.17	NaN		WT-like	0.0850455	0.875
1670	G84M	0.997470848424929	0.0346016590749619	0.992453	-1.82006352933414	1.365172413793046	1.7068331950878153	3.48933555767756	0.01369	0.00676	27.17	NaN		WT-like	0.222231	0.875
1671	G84N	0.949635103507596	0.0583994903017178	0.992453	-0.888195770159149	1.979999999999961	1.7068331950878153	3.48933555767756	0.00727	0.00034	27.17	NaN		WT-like	0.135771	0.875
1672	G84P	1.01813960805773	0.0456696927456317	0.992453	-2.17289595756085	3.7768965517241297	1.7068331950878153	3.48933555767756	0.00779	0.00085	27.17	NaN		WT-like	0.130956	0.875
1673	G84Q	0.957067101086802	0.0366205683603801	0.992453	-0.481871315932323	1.0468965517240796	1.7068331950878153	3.48933555767756	0.00845	0.00151	27.17	NaN		WT-like	0.11149	0.875
1674	G84R	0.966281257139129	0.0439766127890718	0.992453	-0.4264657433351121	1.139310344827538	1.7068331950878153	3.48933555767756	0.00986	0.00293	27.17	NaN		WT-like	0.187553	0.875
1675	G84S	0.981084431786961	0.0534514832189566	0.992453	-0.493822185131961	0.7396551724137869	1.7068331950878153	3.48933555767756	0.00915	0.00222	27.17	NaN		WT-like	0.0958373	0.875
1676	G84T	0.997163057975939	0.0584278961914296	0.992453	-0.551941356779016	1.04172413793102	1.7068331950878153	3.48933555767756	0.00925	0.00232	27.17	NaN		WT-like	0.104889	0.875
1677	G84V	1.02068820384454	0.0589730373486045	0.992453	-1.61575589198374	1.4844827586206335	1.7068331950878153	3.48933555767756	0.0155	0.00857	27.17	NaN		WT-like	0.131729	0.875
1678	G84W	0.987946698678013	0.0411672985235542	0.992453	-2.17289595756085	1.7868965517241435	1.7068331950878153	3.48933555767756	0.01795	0.01102	27.17	NaN		WT-like	0.237699	0.875
1679	G84Y	0.986662301989857	0.0920291542739168	0.992453	-2.17289595756085	0.8104597701149084	1.7068331950878153	3.48933555767756	0.01573	0.0088	27.17	NaN		WT-like	0.2447	0.875
1680	G85A	1.00389150632744	0.0731618285093853	1.00076	-1.31307221277449	0.5644827586205918	1.5332099077641623	3.84782902909304	0.009	0.00344	32.44	NaN		WT-like		0.644231
1681	G85C	0.989714863160346	0.0455817647914541	1.00076	-1.6810125838183	0.5182758620688627	1.5332099077641623	3.84782902909304	0.01175	0.00618	32.44	NaN		WT-like		0.644231
1682	G85D	1.0533312515585	0.0690922535349686	1.00076	-0.266349197058096	0.0	1.5332099077641623	3.84782902909304	0.00369	-0.00188	32.44	NaN		WT-like		0.644231
1683	G85E	1.00323817403175	0.0645799036096627	1.00076	-0.1156197353545039	0.7275862068965172	1.5332099077641623	3.84782902909304	0.00423	-0.00133	32.44	NaN		WT-like		0.644231
1684	G85F	1.00926184292608	0.0414039345613954	1.00076	-1.63582971994483	0.0	1.5332099077641623	3.84782902909304	0.01364	0.00808	32.44	NaN		WT-like		0.644231
1685	G85=			1.00076			1.5332099077641623	3.84782902909304	0.00557	0	32.44	NaN		WT-like		0.644231
1686	G85H	1.01356153052988	0.0443095185345048	1.00076	-0.504820937840363	0.0	1.5332099077641623	3.84782902909304	0.00792	0.00235	32.44	NaN		WT-like		0.644231
1687	G85I	0.987394307208216	0.0578635481981039	1.00076	-1.83474489409765	1.014137931034415	1.5332099077641623	3.84782902909304	0.01485	0.00928	32.44	NaN		WT-like		0.644231
1688	G85K	0.975400840963123	0.0565323836627018	1.00076	-0.5387678773683351	0.5551724137930689	1.5332099077641623	3.84782902909304	0.00693	0.00137	32.44	NaN		WT-like		0.644231
1689	G85L	1.0203980595514	0.0774530103011397	1.00076	-1.83474489409765	1.1286206896551416	1.5332099077641623	3.84782902909304	0.01372	0.00815	32.44	NaN		WT-like		0.644231
1690	G85M	1.00231630575244	0.0533521267415028	1.00076	-1.83474489409765	0.6587356321838552	1.5332099077641623	3.84782902909304	0.01101	0.00545	32.44	NaN		WT-like		0.644231
1691	G85N	1.00076129001641	0.0755104527668525	1.00076	-0.211008174987989	0.0	1.5332099077641623	3.84782902909304	0.00584	0.00027	32.44	NaN		WT-like		0.644231
1692	G85P	0.978597942946937	0.0721611438488658	1.00076	-0.950316342958369	1.814137931034393	1.5332099077641623	3.84782902909304	0.00625	0.00069	32.44	NaN		WT-like		0.644231
1693	G85Q	0.973261736712749	0.0370913943088369	1.00076	-0.121855229303736	0.7727586206895718	1.5332099077641623	3.84782902909304	0.00678	0.00122	32.44	NaN		WT-like		0.644231
1694	G85R	0.934770575918958	0.0701438920094904	1.00076	-0.371166668463664	0.1568965517240867	1.5332099077641623	3.84782902909304	0.00792	0.00236	32.44	NaN		WT-like		0.644231
1695	G85S	0.987939337675822	0.0482892669134485	1.00076	-0.9346102625475308	0.2768965517240978	1.5332099077641623	3.84782902909304	0.00735	0.00178	32.44	NaN		WT-like		0.644231
1696	G85T	1.00660394350587	0.0601156796419058	1.00076	-0.901889117681298	0.4996551724137385	1.5332099077641623	3.84782902909304	0.00743	0.00186	32.44	NaN		WT-like		0.644231
1697	G85V	0.97515407045248	0.0599696168297413	1.00076	-1.63321610908424	0.4641379310344056	1.5332099077641623	3.84782902909304	0.01247	0.0069	32.44	NaN		WT-like		0.644231
1698	G85W	0.962701554198897	0.051009625053681	1.00076	-1.924445873630949	0.4827586206896081	1.5332099077641623	3.84782902909304	0.01445	0.00888	32.44	NaN		WT-like		0.644231
1699	G85Y	1.01755734699128	0.0489646776803455	1.00076	-1.924445873630949	0.0855172413792482	1.5332099077641623	3.84782902909304	0.01265	0.00709	32.44	NaN		WT-like		0.644231
1700	D86A	0.972393795150262	0.102718820263895	0.983567	-0.2009897640947989	0.5820689655171981	0.18324870315731745	3.84782902909304	0.01356	0.00799	31.46	NaN		WT-like		0.896373
1701	D86C	0.917915328782631	0.0958047676603057	0.983567	-1.24244857464457	1.0472413793103568	0.18324870315731745	3.84782902909304	0.01766	0.0121	31.46	NaN		WT-like		0.896373
1702	D86=			0.983567			0.18324870315731745	3.84782902909304	0.00557	0	31.46	NaN		WT-like		0.896373
1703	D86E	1.00673878034184	0.0552659513691208	0.983567	-0.205014540775017	0.0	0.18324870315731745	3.84782902909304	0.00639	0.00082	31.46	NaN		WT-like		0.896373
1704	D86F	0.983447435670262	0.0669180239597314	0.983567	-1.61322546374749	0.203103448275842	0.18324870315731745	3.84782902909304	0.0205	0.01493	31.46	NaN		WT-like		0.896373
1705	D86G	0.989025639055854	0.0479585525721525	0.983567	-0.5071427078104149	0.7886206896551844	0.18324870315731745	3.84782902909304	0.0084	0.00283	31.46	NaN		WT-like		0.896373
1706	D86H	0.935064856541685	0.0593313515277309	0.983567	-0.1750353782557309	0.1917241379310482	0.18324870315731745	3.84782902909304	0.01193	0.00636	31.46	NaN		WT-like		0.896373
1707	D86I	0.996211343553533	0.0471070719050665	0.983567	-0.664904911801015	0.251379310344842	0.18324870315731745	3.84782902909304	0.02229	0.01673	31.46	NaN		WT-like		0.896373
1708	D86K	0.947505123141687	0.0543958802050143	0.983567	-1.36360410982667	0.0427586206896633	0.18324870315731745	3.84782902909304	0.01045	0.00488	31.46	NaN		WT-like		0.896373
1709	D86L	0.984991666868924	0.0437460887065113	0.983567	-0.338249683159459	0.2137931034482382	0.18324870315731745	3.84782902909304	0.02061	0.01504	31.46	NaN		WT-like		0.896373
1710	D86M	0.980186509945453	0.0578601197520401	0.983567	-0.436896713270311	0.5689655172413323	0.18324870315731745	3.84782902909304	0.01656	0.011	31.46	NaN		WT-like		0.896373
1711	D86N	1.00545898011606	0.0518893345212169	0.983567	-0.152701083315544	0.3848275862068915	0.18324870315731745	3.84782902909304	0.00881	0.00324	31.46	NaN	7.958869900903665e-06	WT-like		0.896373
1712	D86P	0.94042893952816	0.126961000190037	0.983567	-0.873050544714119	0.0	0.18324870315731745	3.84782902909304	0.00943	0.00386	31.46	NaN		WT-like		0.896373
1713	D86Q	0.931205931165347	0.060536373515478	0.983567	-0.908487526012557	0.2386206896551749	0.18324870315731745	3.84782902909304	0.01023	0.00466	31.46	NaN		WT-like		0.896373
1714	D86R	0.948817857272463	0.0592306637806821	0.983567	-0.5577918863238721	0.2351724137931091	0.18324870315731745	3.84782902909304	0.01194	0.00637	31.46	NaN		WT-like		0.896373
1715	D86S	0.983567390197009	0.106136697865561	0.983567	-0.4341963338407701	0.0	0.18324870315731745	3.84782902909304	0.01108	0.00551	31.46	NaN		WT-like		0.896373
1716	D86T	0.996779575734227	0.0666089123133496	0.983567	-0.7457319731600699	0.2644827586207078	0.18324870315731745	3.84782902909304	0.0112	0.00563	31.46	NaN		WT-like		0.896373
1717	D86V	0.98497173635182	0.0578526992001909	0.983567	-0.434302188107435	0.3510344827586307	0.18324870315731745	3.84782902909304	0.01874	0.01317	31.46	NaN		WT-like		0.896373
1718	D86W	1.01292412565342	0.062868427621622	0.983567	-1.61322546374749	0.0375862068965253	0.18324870315731745	3.84782902909304	0.0217	0.01613	31.46	NaN		WT-like		0.896373
1719	D86Y	0.994811633322067	0.0627070580351599	0.983567	-1.61322546374749	0.1668965517241115	0.18324870315731745	3.84782902909304	0.01902	0.01345	31.46	NaN	7.0155701905605375e-06	WT-like		0.896373
1720	D87A	0.949098080149696	0.0542299937101044	0.981124	-0.129303061632214	0.8703448275862464	0.8260565823280845	3.84782902909304	0.02336	0.01371	28.93	NaN		WT-like		0.787565
1721	D87C	0.986915190181172	0.0785710243423102	0.981124	-0.2557622646332689	0.4858620689655535	0.8260565823280845	3.84782902909304	0.03034	0.0207	28.93	NaN		WT-like		0.787565
1722	D87=			0.981124			0.8260565823280845	3.84782902909304	0.00965	0	28.93	NaN		WT-like		0.787565
1723	D87E	1.03868523112373	0.0707193232315127	0.981124	-0.434795892402962	0.0	0.8260565823280845	3.84782902909304	0.01106	0.00142	28.93	NaN		WT-like		0.787565
1724	D87F	1.00422263406065	0.0467670045060115	0.981124	-1.05955531783923	0.0	0.8260565823280845	3.84782902909304	0.03513	0.02549	28.93	NaN		WT-like		0.787565
1725	D87G	0.959522540888348	0.0466144559974886	0.981124	-0.142669939473968	1.7331034482758854	0.8260565823280845	3.84782902909304	0.01452	0.00487	28.93	NaN		WT-like		0.787565
1726	D87H	0.955210448257772	0.0536871697372379	0.981124	-0.1647905158027489	0.0	0.8260565823280845	3.84782902909304	0.02058	0.01093	28.93	NaN		WT-like		0.787565
1727	D87I	1.00396818962429	0.0522628329732946	0.981124	-0.7598384769651121	0.0	0.8260565823280845	3.84782902909304	0.03816	0.02852	28.93	NaN		WT-like		0.787565
1728	D87K	0.981124489681439	0.0667521038234893	0.981124	-0.112447701568932	0.0	0.8260565823280845	3.84782902909304	0.01804	0.0084	28.93	NaN		WT-like		0.787565
1729	D87L	0.993869424935024	0.0672571421032263	0.981124	-0.275939034826578	0.0	0.8260565823280845	3.84782902909304	0.03532	0.02567	28.93	NaN		WT-like		0.787565
1730	D87M	0.961933408578695	0.0489459888111582	0.981124	-0.7598384769651121	0.2506896551724445	0.8260565823280845	3.84782902909304	0.02848	0.01883	28.93	NaN		WT-like		0.787565
1731	D87N	0.908682014427345	0.0521727399652527	0.981124	-0.102943480551358	0.0	0.8260565823280845	3.84782902909304	0.01523	0.00558	28.93	NaN	1.7785529671543994e-05	WT-like		0.787565
1732	D87P	0.96638292412349	0.0785380081448578	0.981124	-0.6851726214896869	0.1886206896551812	0.8260565823280845	3.84782902909304	0.0163	0.00665	28.93	NaN		WT-like		0.787565
1733	D87Q	1.00299375788197	0.0305665659662774	0.981124	-0.336498299031284	0.0	0.8260565823280845	3.84782902909304	0.01766	0.00802	28.93	NaN		WT-like		0.787565
1734	D87R	0.93287368727452	0.0638878064546893	0.981124	-0.123908347194311	0.0	0.8260565823280845	3.84782902909304	0.02059	0.01095	28.93	NaN		WT-like		0.787565
1735	D87S	1.01681225688458	0.0470627518929716	0.981124	-0.0632274036397303	0.3555172413792928	0.8260565823280845	3.84782902909304	0.01912	0.00947	28.93	NaN		WT-like		0.787565
1736	D87T	0.976225684947818	0.0579149808441546	0.981124	-0.771386271799281	0.0	0.8260565823280845	3.84782902909304	0.01932	0.00968	28.93	NaN		WT-like		0.787565
1737	D87V	0.990995373872257	0.0656679851248542	0.981124	-0.228246999398573	0.0	0.8260565823280845	3.84782902909304	0.03217	0.02252	28.93	NaN		WT-like		0.787565
1738	D87W	1.01069670320176	0.0751681989415566	0.981124	-1.05955531783923	0.0	0.8260565823280845	3.84782902909304	0.03716	0.02751	28.93	NaN		WT-like		0.787565
1739	D87Y	0.947809171633502	0.0538768474055154	0.981124	-1.05955531783923	0.0	0.8260565823280845	3.84782902909304	0.03264	0.02299	28.93	NaN		WT-like		0.787565
1740	P88A	0.928496075991503	0.0659646315659121	0.953904	-0.614994315955131	1.2189655172414076	0.7298626865621297	3.84782902909304	0.01387	0.00422	37.69	NaN		WT-like		0.679245
1741	P88C	0.919813753624093	0.0487483871201882	0.953904	-2.16916633474059	1.7003448275862203	0.7298626865621297	3.84782902909304	0.01807	0.00842	37.69	NaN		WT-like		0.679245
1742	P88D	1.02083236973001	0.058460173690315	0.953904	-1.38555262908445	0.7100000000000678	0.7298626865621297	3.84782902909304	0.00569	-0.00395	37.69	NaN		WT-like		0.679245
1743	P88E	0.994988113875749	0.0882380555734928	0.953904	-1.18947458452312	1.0575862068965542	0.7298626865621297	3.84782902909304	0.00654	-0.00311	37.69	NaN		WT-like		0.679245
1744	P88F	0.708558460505117	0.0553083054096817	0.953904	-2.84014508931304	1.0905747126437106	0.7298626865621297	3.84782902909304	0.02096	0.01132	37.69	NaN		WT-like		0.679245
1745	P88G	0.983512681693041	0.0716052876636793	0.953904	-2.84014508931304	1.6431034482758966	0.7298626865621297	3.84782902909304	0.00859	-0.00106	37.69	NaN		WT-like		0.679245
1746	P88H	0.815543625851121	0.0779331934038218	0.953904	-1.39631565628807	0.7164367816092416	0.7298626865621297	3.84782902909304	0.0122	0.00256	37.69	NaN		WT-like		0.679245
1747	P88I	0.99829906415288	0.0560183095210399	0.953904	-1.29798033902891	1.0048275862068925	0.7298626865621297	3.84782902909304	0.0228	0.01315	37.69	NaN		WT-like		0.679245
1748	P88K	0.932634957981256	0.0762559369621776	0.953904	-0.93481570904404	0.7555172413793211	0.7298626865621297	3.84782902909304	0.01069	0.00104	37.69	NaN		WT-like		0.679245
1749	P88L	1.00857404257811	0.065767346104007	0.953904	-0.435316689801961	0.7182758620689945	0.7298626865621297	3.84782902909304	0.02107	0.01143	37.69	NaN	1.0146624181160833e-05	WT-like		0.679245
1750	P88M	0.957459455772428	0.0530909075603232	0.953904	-1.94416066412782	1.0233333333333354	0.7298626865621297	3.84782902909304	0.01694	0.0073	37.69	NaN		WT-like		0.679245
1751	P88N	0.949054778009107	0.0755944774687219	0.953904	-1.4112585997650702	0.640689655172474	0.7298626865621297	3.84782902909304	0.00901	-0.00064	37.69	NaN		WT-like		0.679245
1752	P88=			0.953904			0.7298626865621297	3.84782902909304	0.00965	0	37.69	NaN		WT-like		0.679245
1753	P88Q	0.964426380583726	0.0808592402027963	0.953904	-0.912021387546974	0.5134482758620803	0.7298626865621297	3.84782902909304	0.01046	0.00082	37.69	NaN		WT-like		0.679245
1754	P88R	0.929394081315562	0.0604452006352955	0.953904	-2.3662819507950403	0.9520689655173086	0.7298626865621297	3.84782902909304	0.01221	0.00257	37.69	NaN		WT-like		0.679245
1755	P88S	0.953903853472215	0.0402680942382884	0.953904	-0.7333655814324409	1.066206896551758	0.7298626865621297	3.84782902909304	0.01133	0.00168	37.69	NaN	5.073981871069104e-06	WT-like		0.679245
1756	P88T	1.01512713045563	0.0570922729951264	0.953904	-1.90763797751476	1.069655172413824	0.7298626865621297	3.84782902909304	0.01145	0.00181	37.69	NaN		WT-like		0.679245
1757	P88V	0.979309684460511	0.0884238188903136	0.953904	-0.286679257328289	1.2427586206896697	0.7298626865621297	3.84782902909304	0.01917	0.00952	37.69	NaN		WT-like		0.679245
1758	P88W	0.874558159558015	0.0512776757250869	0.953904	-2.84014508931304	1.442758620689723	0.7298626865621297	3.84782902909304	0.02219	0.01254	37.69	NaN		WT-like		0.679245
1759	P88Y	0.743490385178049	0.102291852167476	0.953904	-2.84014508931304	0.9848275862068948	0.7298626865621297	3.84782902909304	0.01945	0.00981	37.69	NaN		WT-like		0.679245
1760	R89A	1.04277913623781	0.0643727710916286	1.02203	-0.2927791931521949	0.4213793103448207	0.4052508639283064	3.84782902909304	0.00789	0.00095	33.58	NaN		WT-like		0.79562
1761	R89C	1.0060645743053	0.0507764992037213	1.02203	-0.969032351797312	0.4148275862068878	0.4052508639283064	3.84782902909304	0.01029	0.00335	33.58	NaN		WT-like		0.79562
1762	R89D	1.05688296909391	0.0316106842171152	1.02203	-0.6808313751753691	0.0	0.4052508639283064	3.84782902909304	0.00323	-0.00371	33.58	NaN		WT-like		0.79562
1763	R89E	1.06303288214672	0.066228286608181	1.02203	-0.670846432139203	0.0	0.4052508639283064	3.84782902909304	0.0037	-0.00323	33.58	NaN		WT-like		0.79562
1764	R89F	1.01379539395222	0.057561024997346	1.02203	-1.77582669604261	0.3258620689654953	0.4052508639283064	3.84782902909304	0.01196	0.00502	33.58	NaN		WT-like		0.79562
1765	R89G	1.03535424867165	0.0612626928688994	1.02203	-0.416176710873405	0.0	0.4052508639283064	3.84782902909304	0.00487	-0.00207	33.58	NaN	6.997509899520082e-06	WT-like		0.79562
1766	R89H	1.0032166823166	0.05291707454745	1.02203	-0.1398324008927169	0.0962068965517228	0.4052508639283064	3.84782902909304	0.00693	-1e-05	33.58	NaN		WT-like		0.79562
1767	R89I	1.0161325700299	0.0607673857397497	1.02203	-0.988202776740117	0.5065517241379486	0.4052508639283064	3.84782902909304	0.01301	0.00607	33.58	NaN		WT-like		0.79562
1768	R89K	1.00613763923661	0.0501395614081067	1.02203	-0.6997658317118649	0.0	0.4052508639283064	3.84782902909304	0.00607	-0.00087	33.58	NaN	3.9794299482309725e-06	WT-like		0.79562
1769	R89L	1.02100308499628	0.0351387865627591	1.02203	-0.9594382323142172	0.0	0.4052508639283064	3.84782902909304	0.01202	0.00508	33.58	NaN		WT-like		0.79562
1770	R89M	1.03812397114024	0.054728562227222	1.02203	-1.59234124066333	0.0	0.4052508639283064	3.84782902909304	0.00965	0.00271	33.58	NaN		WT-like		0.79562
1771	R89N	1.0439043246846	0.0438585497827337	1.02203	-0.616144364565776	0.0	0.4052508639283064	3.84782902909304	0.00511	-0.00183	33.58	NaN		WT-like		0.79562
1772	R89P	1.01520304686947	0.0540636126585334	1.02203	-1.03384738881971	0.9051724137931036	0.4052508639283064	3.84782902909304	0.00547	-0.00146	33.58	NaN		WT-like		0.79562
1773	R89Q	1.03893132891213	0.0565784781869137	1.02203	-0.14924403417257	0.0	0.4052508639283064	3.84782902909304	0.00594	-0.001	33.58	NaN		WT-like		0.79562
1774	R89=			1.02203			0.4052508639283064	3.84782902909304	0.00694	0	33.58	NaN		WT-like		0.79562
1775	R89S	1.00702439333983	0.0523609883843203	1.02203	-0.672539637769929	0.0	0.4052508639283064	3.84782902909304	0.00643	-0.0005	33.58	NaN	7.958739843161311e-06	WT-like		0.79562
1776	R89T	1.04341995477777	0.0597482977530165	1.02203	-0.827360786431246	0.3889655172413548	0.4052508639283064	3.84782902909304	0.00651	-0.00043	33.58	NaN		WT-like		0.79562
1777	R89V	1.01911812089382	0.0510361337254977	1.02203	-0.963305365286423	1.4079310344827876	0.4052508639283064	3.84782902909304	0.01092	0.00398	33.58	NaN		WT-like		0.79562
1778	R89W	1.02202848622585	0.0378367483764946	1.02203	-0.962904196551303	0.0	0.4052508639283064	3.84782902909304	0.01266	0.00572	33.58	NaN		WT-like		0.79562
1779	R89Y	1.02672943516282	0.0415730919511637	1.02203	-1.77582669604261	0.3393103448275599	0.4052508639283064	3.84782902909304	0.01109	0.00415	33.58	NaN		WT-like		0.79562
1780	N90A	0.89553769631511	0.0870401677244032	1.00726	-0.430171397584831	1.3520689655172584	0.599389516418999	3.84782902909304	0.00776	0.00273	33.3	NaN		WT-like		0.805128
1781	N90C	0.978944969033959	0.0593705025031286	1.00726	-0.686013856064629	0.9886206896551591	0.599389516418999	3.84782902909304	0.01013	0.0051	33.3	NaN		WT-like		0.805128
1782	N90D	1.01870193578898	0.0433807710526967	1.00726	-0.035718081907012	0.6489655172414006	0.599389516418999	3.84782902909304	0.00318	-0.00186	33.3	NaN		WT-like		0.805128
1783	N90E	1.01459202721895	0.0425312608018813	1.00726	-0.210375299419928	0.8720689655172401	0.599389516418999	3.84782902909304	0.00365	-0.00139	33.3	NaN		WT-like		0.805128
1784	N90F	1.02957136115547	0.048879603456871	1.00726	-0.7996356438735029	1.9244827586206563	0.599389516418999	3.84782902909304	0.01177	0.00674	33.3	NaN		WT-like		0.805128
1785	N90G	1.06079124802547	0.0452946430063454	1.00726	-0.174089700053	1.0220689655172213	0.599389516418999	3.84782902909304	0.0048	-0.00024	33.3	NaN		WT-like		0.805128
1786	N90H	0.988144520088636	0.062891285522819	1.00726	-0.166109349007488	0.8862068965517023	0.599389516418999	3.84782902909304	0.00682	0.00179	33.3	NaN		WT-like		0.805128
1787	N90I	1.0032878946029	0.112034820793582	1.00726	-0.359379619564518	1.517586206896575	0.599389516418999	3.84782902909304	0.01281	0.00778	33.3	NaN		WT-like		0.805128
1788	N90K	0.990492044970354	0.0587837520879725	1.00726	-0.420073839386383	0.4920689655172094	0.599389516418999	3.84782902909304	0.00597	0.00094	33.3	NaN		WT-like		0.805128
1789	N90L	1.02031085286456	0.0727539451519446	1.00726	-0.222125349499083	0.9065517241378984	0.599389516418999	3.84782902909304	0.01183	0.0068	33.3	NaN		WT-like		0.805128
1790	N90M	1.02858671060438	0.0445822208552305	1.00726	-0.651012084324183	1.2275862068965329	0.599389516418999	3.84782902909304	0.0095	0.00446	33.3	NaN		WT-like		0.805128
1791	N90=			1.00726			0.599389516418999	3.84782902909304	0.00503	0	33.3	NaN		WT-like		0.805128
1792	N90P	1.00725984448617	0.0640747866293352	1.00726	-0.292610784721805	4.209310344827624	0.599389516418999	3.84782902909304	0.00539	0.00036	33.3	NaN		WT-like		0.805128
1793	N90Q	0.989289971871642	0.0729722693211715	1.00726	-0.163076505336107	0.5803448275862044	0.599389516418999	3.84782902909304	0.00585	0.00082	33.3	NaN		WT-like		0.805128
1794	N90R	0.986380736571735	0.0425501517855692	1.00726	-0.262707862700857	0.3882758620689574	0.599389516418999	3.84782902909304	0.00683	0.0018	33.3	NaN		WT-like		0.805128
1795	N90S	1.02335519237888	0.0670036959278759	1.00726	-0.135554889256504	1.1134482758620834	0.599389516418999	3.84782902909304	0.00633	0.0013	33.3	NaN		WT-like		0.805128
1796	N90T	0.992478394190607	0.0698550090564031	1.00726	-0.311829800693633	1.554482758620703	0.599389516418999	3.84782902909304	0.0064	0.00137	33.3	NaN		WT-like		0.805128
1797	N90V	1.02781953957942	0.0546310787217342	1.00726	-0.3651611437838849	1.7417241379310109	0.599389516418999	3.84782902909304	0.01075	0.00572	33.3	NaN		WT-like		0.805128
1798	N90W	0.918073197507914	0.0882100052304765	1.00726	-0.7996356438735029	1.6751724137930852	0.599389516418999	3.84782902909304	0.01247	0.00743	33.3	NaN		WT-like		0.805128
1799	N90Y	1.01611454924351	0.0793463584497301	1.00726	-0.544192023576465	1.31068965517239	0.599389516418999	3.84782902909304	0.01091	0.00588	33.3	NaN		WT-like		0.805128
1800	A91=			0.979135			0.49349685400383914	3.84782902909304	0.00349	0	32.79	NaN		WT-like		0.689922
1801	A91C	0.829346512290996	0.0910518999722475	0.979135	-0.3413790867406279	0.3296551724138383	0.49349685400383914	3.84782902909304	0.00456	0.00107	32.79	NaN		WT-like		0.689922
1802	A91D	0.979998376107933	0.0516065295071705	0.979135	-0.399303758236338	0.0	0.49349685400383914	3.84782902909304	0.00142	-0.00207	32.79	NaN		WT-like		0.689922
1803	A91E	0.996614315515788	0.0570853339801684	0.979135	-0.5144599873170921	0.0	0.49349685400383914	3.84782902909304	0.00164	-0.00185	32.79	NaN		WT-like		0.689922
1804	A91F	0.971776346332678	0.0523418771103419	0.979135	-0.9585825302167372	0.0	0.49349685400383914	3.84782902909304	0.0053	0.00181	32.79	NaN		WT-like		0.689922
1805	A91G	0.989014543844163	0.0486616159035868	0.979135	-0.495822233153243	0.0	0.49349685400383914	3.84782902909304	0.00215	-0.00134	32.79	NaN		WT-like		0.689922
1806	A91H	0.956544973895907	0.0530934060217056	0.979135	-0.169247797336705	0.0	0.49349685400383914	3.84782902909304	0.00307	-0.00042	32.79	NaN		WT-like		0.689922
1807	A91I	0.999487908971694	0.0563747991867061	0.979135	-0.156423852407462	0.3637931034482979	0.49349685400383914	3.84782902909304	0.00578	0.00229	32.79	NaN		WT-like		0.689922
1808	A91K	0.939417783579934	0.0642240338255585	0.979135	-0.7252784104302901	0.0	0.49349685400383914	3.84782902909304	0.00268	-0.00081	32.79	NaN		WT-like		0.689922
1809	A91L	1.00467161361898	0.0583585661456567	0.979135	-0.343649914463723	0.4948275862068778	0.49349685400383914	3.84782902909304	0.00533	0.00184	32.79	NaN		WT-like		0.689922
1810	A91M	0.964247685898361	0.0409902310153739	0.979135	-0.463171860676347	0.0675862068966	0.49349685400383914	3.84782902909304	0.00427	0.00078	32.79	NaN		WT-like		0.689922
1811	A91N	1.00705129113497	0.0490434742112065	0.979135	-0.4182425908618929	0.0	0.49349685400383914	3.84782902909304	0.00226	-0.00123	32.79	NaN		WT-like		0.689922
1812	A91P	1.00888012948183	0.0568686097510978	0.979135	-0.287397514632986	2.8048275862069016	0.49349685400383914	3.84782902909304	0.00242	-0.00107	32.79	NaN		WT-like		0.689922
1813	A91Q	0.985650381351173	0.0688159853193147	0.979135	-0.4050147694137921	0.0	0.49349685400383914	3.84782902909304	0.00263	-0.00086	32.79	NaN		WT-like		0.689922
1814	A91R	0.941148855701554	0.0455879751948694	0.979135	-0.26534332719091	0.0	0.49349685400383914	3.84782902909304	0.00307	-0.00042	32.79	NaN		WT-like		0.689922
1815	A91S	0.925109609025288	0.0981534106504976	0.979135	-0.169429637624988	0.0	0.49349685400383914	3.84782902909304	0.00285	-0.00064	32.79	NaN	3.979399934905814e-06	WT-like		0.689922
1816	A91T	0.950132671625897	0.0446245105970106	0.979135	-0.0377823493377149	0.0	0.49349685400383914	3.84782902909304	0.00288	-0.00061	32.79	NaN	2.3876400518929582e-05	WT-like		0.689922
1817	A91V	0.990167049980733	0.050817780395996	0.979135	-0.27300455162288	0.440344827586222	0.49349685400383914	3.84782902909304	0.00484	0.00135	32.79	NaN	2.7915339243391214e-05	WT-like		0.689922
1818	A91W	0.920673584696034	0.054065003153295	0.979135	-0.9585825302167372	0.0	0.49349685400383914	3.84782902909304	0.00562	0.00213	32.79	NaN		WT-like		0.689922
1819	A91Y	0.979134874897863	0.0577781688287666	0.979135	-0.9585825302167372	0.0	0.49349685400383914	3.84782902909304	0.00492	0.00143	32.79	NaN		WT-like		0.689922
1820	A92=			1.01239			0.09717691523166114	3.84782902909304	0.00319	0	32.77	NaN		WT-like		0.844961
1821	A92C	0.97537359265544	0.0353213158823952	1.01239	-0.228480899879749	0.0	0.09717691523166114	3.84782902909304	0.00416	0.00098	32.77	NaN		WT-like		0.844961
1822	A92D	1.00435830988212	0.039933476989504	1.01239	-0.310469611599541	0.0	0.09717691523166114	3.84782902909304	0.0013	-0.00189	32.77	NaN		WT-like		0.844961
1823	A92E	1.06410597592657	0.0456867972729571	1.01239	-0.264069244789711	0.0	0.09717691523166114	3.84782902909304	0.00149	-0.00169	32.77	NaN		WT-like		0.844961
1824	A92F	0.997850646215842	0.0393192750973304	1.01239	-0.59381188800963	0.0	0.09717691523166114	3.84782902909304	0.00484	0.00166	32.77	NaN		WT-like		0.844961
1825	A92G	0.680913013055828	0.0427657785352625	1.01239	-0.346601815024931	0.0	0.09717691523166114	3.84782902909304	0.00197	-0.00122	32.77	NaN		WT-like		0.844961
1826	A92H	1.01544943565979	0.051853899108634	1.01239	-0.478725851264866	0.0	0.09717691523166114	3.84782902909304	0.0028	-0.00039	32.77	NaN		WT-like		0.844961
1827	A92I	1.01660330942345	0.0535027350583509	1.01239	-0.126377369610574	0.8327586206896426	0.09717691523166114	3.84782902909304	0.00527	0.00209	32.77	NaN		WT-like		0.844961
1828	A92K	1.01321317639077	0.0609409386180761	1.01239	-0.3392778123322639	0.0	0.09717691523166114	3.84782902909304	0.00245	-0.00074	32.77	NaN		WT-like		0.844961
1829	A92L	1.03224636211204	0.0378678203838921	1.01239	-0.0361254194265367	0.0	0.09717691523166114	3.84782902909304	0.00487	0.00168	32.77	NaN		WT-like		0.844961
1830	A92M	1.01889563486259	0.0397229466745873	1.01239	-0.447496178976516	0.0	0.09717691523166114	3.84782902909304	0.0039	0.00072	32.77	NaN		WT-like		0.844961
1831	A92N	1.00691400663678	0.0417760950534371	1.01239	-0.268825986776798	0.0	0.09717691523166114	3.84782902909304	0.00206	-0.00112	32.77	NaN		WT-like		0.844961
1832	A92P	0.993513172343012	0.073926696856438	1.01239	-0.247561815672025	1.8606896551723997	0.09717691523166114	3.84782902909304	0.00221	-0.00098	32.77	NaN		WT-like		0.844961
1833	A92Q	1.01184056410569	0.0540143451838679	1.01239	-0.202084800833451	0.0	0.09717691523166114	3.84782902909304	0.0024	-0.00079	32.77	NaN		WT-like		0.844961
1834	A92R	1.02214991600635	0.0416365935926181	1.01239	-0.220413408851975	0.0	0.09717691523166114	3.84782902909304	0.0028	-0.00038	32.77	NaN		WT-like		0.844961
1835	A92S	1.01238907968623	0.0518721828498338	1.01239	-0.0590366285220008	0.0	0.09717691523166114	3.84782902909304	0.0026	-0.00059	32.77	NaN		WT-like		0.844961
1836	A92T	1.02665819714055	0.0351656103339933	1.01239	-0.0266478159236201	0.0	0.09717691523166114	3.84782902909304	0.00263	-0.00056	32.77	NaN		WT-like		0.844961
1837	A92V	0.974460019947263	0.0562130840429674	1.01239	-0.0308148893426702	1.4213793103447736	0.09717691523166114	3.84782902909304	0.00442	0.00124	32.77	NaN	1.1939399882976431e-05	WT-like		0.844961
1838	A92W	1.03269171850184	0.0569478923181265	1.01239	-0.321130797629083	0.7355172413793235	0.09717691523166114	3.84782902909304	0.00513	0.00195	32.77	NaN		WT-like		0.844961
1839	A92Y	0.975782762229554	0.0619462612283539	1.01239	-0.394230090847594	0.0	0.09717691523166114	3.84782902909304	0.00449	0.0013	32.77	NaN		WT-like		0.844961
1840	G93A	1.03149078892312	0.0743081429379591	0.997329	-0.942762547697125	1.4144827586207205	0.7854921601815328	3.84782902909304	0.00682	0.00261	31.16	NaN		WT-like		0.759615
1841	G93C	0.924803157783449	0.0704942663227293	0.997329	-2.05168597121091	2.0231034482758488	0.7854921601815328	3.84782902909304	0.0089	0.00469	31.16	NaN		WT-like		0.759615
1842	G93D	0.980937869899016	0.0372877213348294	0.997329	-1.11190516550803	2.621609195402272	0.7854921601815328	3.84782902909304	0.00279	-0.00142	31.16	NaN		WT-like		0.759615
1843	G93E	1.03132407210686	0.0610378091942834	0.997329	-0.470118782331845	1.961379310344863	0.7854921601815328	3.84782902909304	0.0032	-0.00101	31.16	NaN		WT-like		0.759615
1844	G93F	0.99750240286946	0.0701406813929496	0.997329	-2.4955478087240297	1.0982758620689468	0.7854921601815328	3.84782902909304	0.01034	0.00613	31.16	NaN		WT-like		0.759615
1845	G93=			0.997329			0.7854921601815328	3.84782902909304	0.00421	0	31.16	NaN		WT-like		0.759615
1846	G93H	1.02588633632785	0.0863522801014931	0.997329	-1.1379144531348502	1.280344827586195	0.7854921601815328	3.84782902909304	0.00599	0.00178	31.16	NaN		WT-like		0.759615
1847	G93I	1.03246484193632	0.0688398120935698	0.997329	-2.37756752265903	1.5927586206896258	0.7854921601815328	3.84782902909304	0.01126	0.00705	31.16	NaN		WT-like		0.759615
1848	G93K	0.955199923226947	0.111156086986728	0.997329	-0.6310316435980571	1.5241379310344556	0.7854921601815328	3.84782902909304	0.00524	0.00103	31.16	NaN		WT-like		0.759615
1849	G93L	0.971988598690743	0.0562557988989779	0.997329	-1.99796167496344	0.9872413793103642	0.7854921601815328	3.84782902909304	0.0104	0.00619	31.16	NaN		WT-like		0.759615
1850	G93M	0.994019651096536	0.0364911992688467	0.997329	-1.46198168944651	1.3820689655172549	0.7854921601815328	3.84782902909304	0.00834	0.00413	31.16	NaN		WT-like		0.759615
1851	G93N	0.992106211025603	0.0606833581466316	0.997329	-1.03735619768347	1.7662068965517486	0.7854921601815328	3.84782902909304	0.00442	0.00021	31.16	NaN		WT-like		0.759615
1852	G93P	0.997426245084675	0.0873295284990438	0.997329	-1.08684301983253	0.0	0.7854921601815328	3.84782902909304	0.00473	0.00052	31.16	NaN		WT-like		0.759615
1853	G93Q	0.995521778094711	0.0509723759570229	0.997329	-0.8004875268811609	1.6086206896551598	0.7854921601815328	3.84782902909304	0.00513	0.00092	31.16	NaN		WT-like		0.759615
1854	G93R	0.997328733088983	0.039050355417692	0.997329	-0.760563434827912	0.0	0.7854921601815328	3.84782902909304	0.006	0.00179	31.16	NaN	7.959880349517334e-06	WT-like		0.759615
1855	G93S	1.02312871885816	0.0444204093252873	0.997329	-0.596479099242992	1.1751724137930697	0.7854921601815328	3.84782902909304	0.00556	0.00135	31.16	NaN		WT-like		0.759615
1856	G93T	1.04970172533525	0.0602316999800438	0.997329	-1.0686819714897802	1.5424137931034332	0.7854921601815328	3.84782902909304	0.00562	0.00141	31.16	NaN		WT-like		0.759615
1857	G93V	1.00924992994944	0.0747570773916092	0.997329	-1.09148815059131	1.6300000000000308	0.7854921601815328	3.84782902909304	0.00945	0.00524	31.16	NaN		WT-like		0.759615
1858	G93W	0.986297600695003	0.0467623057217996	0.997329	-1.23220606710994	1.033793103448292	0.7854921601815328	3.84782902909304	0.01095	0.00674	31.16	NaN		WT-like		0.759615
1859	G93Y	0.983436158386067	0.0457039304752297	0.997329	-1.9427785145702	1.0051724137930909	0.7854921601815328	3.84782902909304	0.00959	0.00538	31.16	NaN		WT-like		0.759615
1860	G94A	1.02245992961147	0.0592356873232414	1.00164	-0.0849322978459697	4.242413793103487	0.7932621462978499	3.84782902909304	0.01677	0.00637	30.63	NaN		WT-like		0.778846
1861	G94C	1.00125113992275	0.0792340391882507	1.00164	-1.20285376733188	4.653103448275833	0.7932621462978499	3.84782902909304	0.02182	0.01143	30.63	NaN	1.774587850185117e-05	WT-like		0.778846
1862	G94D	0.987961942338791	0.0737994148950653	1.00164	-0.7557151579902179	3.961034482758648	0.7932621462978499	3.84782902909304	0.0069	-0.0035	30.63	NaN		WT-like		0.778846
1863	G94E	1.03968105212801	0.043305625846302	1.00164	-0.5562261772639671	4.017241379310376	0.7932621462978499	3.84782902909304	0.00791	-0.00248	30.63	NaN		WT-like		0.778846
1864	G94F	1.01188192443902	0.0826792179221298	1.00164	-1.62791087734528	4.478275862068993	0.7932621462978499	3.84782902909304	0.02531	0.01491	30.63	NaN		WT-like		0.778846
1865	G94=			1.00164			0.7932621462978499	3.84782902909304	0.0104	0	30.63	NaN		WT-like		0.778846
1866	G94H	1.01825374944329	0.0438655023160762	1.00164	-0.943691912636706	4.110344827586232	0.7932621462978499	3.84782902909304	0.01476	0.00436	30.63	NaN		WT-like		0.778846
1867	G94I	1.00451458020141	0.0601228906488456	1.00164	-0.6662123881288979	5.0	0.7932621462978499	3.84782902909304	0.02751	0.01712	30.63	NaN		WT-like		0.778846
1868	G94K	0.974843942322723	0.042737076868706	1.00164	-1.03551438539185	3.557931034482753	0.7932621462978499	3.84782902909304	0.01293	0.00253	30.63	NaN		WT-like		0.778846
1869	G94L	1.03532890957503	0.053248225617441	1.00164	-0.6478020427496349	3.764482758620661	0.7932621462978499	3.84782902909304	0.02544	0.01504	30.63	NaN		WT-like		0.778846
1870	G94M	1.00617213208778	0.0751205544245453	1.00164	-1.22593606790948	4.595862068965508	0.7932621462978499	3.84782902909304	0.02047	0.01007	30.63	NaN		WT-like		0.778846
1871	G94N	0.981954221675599	0.0768266647088114	1.00164	-0.934559923199178	3.891379310344856	0.7932621462978499	3.84782902909304	0.0109	0.00051	30.63	NaN		WT-like		0.778846
1872	G94P	0.862720046040955	0.0933989327210008	1.00164	-0.8438129895811499	3.231724137931059	0.7932621462978499	3.84782902909304	0.01167	0.00128	30.63	NaN		WT-like		0.778846
1873	G94Q	0.963139315415757	0.0776541392348767	1.00164	-0.9501753964758448	3.6262068965517504	0.7932621462978499	3.84782902909304	0.01266	0.00226	30.63	NaN		WT-like		0.778846
1874	G94R	0.98982457928751	0.0547502933825276	1.00164	-0.3126548132062439	4.247586206896546	0.7932621462978499	3.84782902909304	0.01477	0.00437	30.63	NaN		WT-like		0.778846
1875	G94S	0.988428406316209	0.0641999293502094	1.00164	-0.188687952635575	3.656896551724144	0.7932621462978499	3.84782902909304	0.01371	0.00331	30.63	NaN	1.2675626161631442e-05	WT-like		0.778846
1876	G94T	1.02438815417752	0.0975504562605465	1.00164	-0.271769143825694	4.945862068965544	0.7932621462978499	3.84782902909304	0.01385	0.00346	30.63	NaN		WT-like		0.778846
1877	G94V	1.00164230989513	0.0691752744740556	1.00164	-0.462037457354987	5.0	0.7932621462978499	3.84782902909304	0.02315	0.01275	30.63	NaN		WT-like		0.778846
1878	G94W	0.982492289342543	0.0837930048452377	1.00164	-1.62791087734528	4.516206896551718	0.7932621462978499	3.84782902909304	0.02678	0.01638	30.63	NaN		WT-like		0.778846
1879	G94Y	1.03363203786165	0.128770366504024	1.00164	-1.62791087734528	4.167931034482755	0.7932621462978499	3.84782902909304	0.02349	0.01309	30.63	NaN		WT-like		0.778846
1880	C95A	1.01950709483562	0.068285253130924	1.02199	-0.112799771242446	0.0	0.0900484854206926	3.84782902909304	0.01598	-0.00483	29.11	NaN		WT-like		0.682635
1881	C95=			1.02199			0.0900484854206926	3.84782902909304	0.02081	0	29.11	NaN		WT-like		0.682635
1882	C95D	1.05253244567243	0.100934686167563	1.02199	-0.910266972835303	0.0	0.0900484854206926	3.84782902909304	0.00657	-0.01424	29.11	NaN		WT-like		0.682635
1883	C95E	1.10285950527611	0.0630412444488666	1.02199	-0.3969886591632	0.0	0.0900484854206926	3.84782902909304	0.00754	-0.01327	29.11	NaN		WT-like		0.682635
1884	C95F	1.05899445236831	0.0597603613982653	1.02199	-0.606686592550298	0.0	0.0900484854206926	3.84782902909304	0.02413	0.00332	29.11	NaN		WT-like		0.682635
1885	C95G	1.02198660815579	0.0711992352706149	1.02199	-0.4521465039164561	0.0737931034482557	0.0900484854206926	3.84782902909304	0.00991	-0.0109	29.11	NaN		WT-like		0.682635
1886	C95H	0.984300750077574	0.124672483474007	1.02199	-0.910266972835303	0.0	0.0900484854206926	3.84782902909304	0.01407	-0.00674	29.11	NaN		WT-like		0.682635
1887	C95I	1.02100218958803	0.106307754306708	1.02199	-0.319177599986942	0.0	0.0900484854206926	3.84782902909304	0.02624	0.00543	29.11	NaN		WT-like		0.682635
1888	C95K	1.00909436352012	0.058726042015708	1.02199	-0.5351357409162071	0.0	0.0900484854206926	3.84782902909304	0.01233	-0.00848	29.11	NaN		WT-like		0.682635
1889	C95L	1.06959237109788	0.0882183936966138	1.02199	-0.0403273537302649	0.0	0.0900484854206926	3.84782902909304	0.02426	0.00345	29.11	NaN		WT-like		0.682635
1890	C95M	1.03903315297966	0.0576084431691997	1.02199	-0.323828042319757	0.0	0.0900484854206926	3.84782902909304	0.01952	-0.00129	29.11	NaN		WT-like		0.682635
1891	C95N	0.993680289899851	0.086418264047023	1.02199	-0.224572654055073	0.0	0.0900484854206926	3.84782902909304	0.01039	-0.01042	29.11	NaN		WT-like		0.682635
1892	C95P	1.06409891467048	0.0725915275074355	1.02199	-0.284148247555943	1.3196551724137926	0.0900484854206926	3.84782902909304	0.01113	-0.00968	29.11	NaN		WT-like		0.682635
1893	C95Q	1.05051459186113	0.0465878059939444	1.02199	-0.532910113681334	0.0	0.0900484854206926	3.84782902909304	0.01207	-0.00874	29.11	NaN		WT-like		0.682635
1894	C95R	1.00754925522129	0.0456259028869162	1.02199	-0.3984349569736321	0.0	0.0900484854206926	3.84782902909304	0.01408	-0.00673	29.11	NaN	6.985089839872671e-06	WT-like		0.682635
1895	C95S	1.02556361139771	0.0635671785907672	1.02199	-0.0493964600336902	0.0	0.0900484854206926	3.84782902909304	0.01306	-0.00775	29.11	NaN		WT-like		0.682635
1896	C95T	0.964469308100571	0.0607626904682285	1.02199	-0.11528688742645	0.0	0.0900484854206926	3.84782902909304	0.01321	-0.0076	29.11	NaN		WT-like		0.682635
1897	C95V	1.0525000557353	0.0683907405386757	1.02199	-0.335125765730219	0.0	0.0900484854206926	3.84782902909304	0.02207	0.00126	29.11	NaN		WT-like		0.682635
1898	C95W	1.01888769240679	0.0390535143070942	1.02199	-1.07463776884388	0.0	0.0900484854206926	3.84782902909304	0.02554	0.00473	29.11	NaN		WT-like		0.682635
1899	C95Y	1.00187997108613	0.0779915815197115	1.02199	-1.07463776884388	0.0	0.0900484854206926	3.84782902909304	0.0224	0.00159	29.11	NaN	7.959440154081676e-06	WT-like		0.682635
1900	E96A	0.960225991810697	0.0556641168748998	0.960226	-0.145911748187734	0.735517241379402	0.5062901004003755	3.84782902909304	0.08931	0.04545	31.16	NaN		WT-like		0.695067
1901	E96C	0.932323359971582	0.0834157750667068	0.960226	-0.659515031489664	0.8324137931035224	0.5062901004003755	3.84782902909304	0.11372	0.06985	31.16	NaN		WT-like		0.695067
1902	E96D	0.972183652181309	0.0547739031978219	0.960226	-0.0925662617778985	0.0	0.5062901004003755	3.84782902909304	0.03841	-0.00546	31.16	NaN		WT-like		0.695067
1903	E96=			0.960226			0.5062901004003755	3.84782902909304	0.04387	0	31.16	NaN		WT-like		0.695067
1904	E96F	0.924754130198138	0.0419201888675526	0.960226	-0.911443760494884	0.4672413793104295	0.5062901004003755	3.84782902909304	0.12992	0.08605	31.16	NaN		WT-like		0.695067
1905	E96G	0.973213375794778	0.0339013042292623	0.960226	-0.154134994524154	0.3637931034482979	0.5062901004003755	3.84782902909304	0.05698	0.01311	31.16	NaN		WT-like		0.695067
1906	E96H	0.952677567407829	0.0482652786352693	0.960226	-0.591949231637856	0.0	0.5062901004003755	3.84782902909304	0.07932	0.03545	31.16	NaN		WT-like		0.695067
1907	E96I	0.934611901793228	0.0477107077128017	0.960226	-0.755236387786168	1.90379310344834	0.5062901004003755	3.84782902909304	0.13993	0.09607	31.16	NaN		WT-like		0.695067
1908	E96K	0.912117381892524	0.0370170176785632	0.960226	-0.3108751327826149	0.0	0.5062901004003755	3.84782902909304	0.07007	0.0262	31.16	NaN	6.983440016483655e-06	WT-like		0.695067
1909	E96L	0.973308220140456	0.0467037833912129	0.960226	-0.4077702219950089	0.3972413793104383	0.5062901004003755	3.84782902909304	0.13054	0.08667	31.16	NaN		WT-like		0.695067
1910	E96M	0.986967828264034	0.0466921848668991	0.960226	-0.755236387786168	0.4982758620690219	0.5062901004003755	3.84782902909304	0.1073	0.06343	31.16	NaN		WT-like		0.695067
1911	E96N	0.937245016794263	0.0556812933943122	0.960226	-0.2990366545656261	0.0	0.5062901004003755	3.84782902909304	0.05962	0.01575	31.16	NaN		WT-like		0.695067
1912	E96P	0.985664864364964	0.06925093482717	0.960226	-0.390775253954432	3.518965517241433	0.5062901004003755	3.84782902909304	0.06361	0.01974	31.16	NaN		WT-like		0.695067
1913	E96Q	0.989395908538355	0.0462984190503323	0.960226	-0.245405097697348	0.0	0.5062901004003755	3.84782902909304	0.06867	0.02481	31.16	NaN		WT-like		0.695067
1914	E96R	0.895420104043261	0.0726055219037157	0.960226	-0.241983589572003	0.0	0.5062901004003755	3.84782902909304	0.07938	0.03551	31.16	NaN		WT-like		0.695067
1915	E96S	0.978720508714625	0.0855693994839423	0.960226	-0.215594993030571	0.200344827586252	0.5062901004003755	3.84782902909304	0.074	0.03014	31.16	NaN		WT-like		0.695067
1916	E96T	0.958015340917671	0.0557036959995351	0.960226	-0.3504028844448449	1.0144827586207703	0.5062901004003755	3.84782902909304	0.07476	0.03089	31.16	NaN		WT-like		0.695067
1917	E96V	0.96276440873432	0.053733435051575	0.960226	-0.245822639928498	1.167586206896619	0.5062901004003755	3.84782902909304	0.11994	0.07607	31.16	NaN		WT-like		0.695067
1918	E96W	0.916929345415754	0.0638741521039315	0.960226	-0.911443760494884	0.7256321839081362	0.5062901004003755	3.84782902909304	0.13663	0.09276	31.16	NaN		WT-like		0.695067
1919	E96Y	1.17936551281919	0.117356425948541	0.960226	-0.911443760494884	0.3744827586207724	0.5062901004003755	3.84782902909304	0.12154	0.07767	31.16	NaN		WT-like		0.695067
1920	R97A	1.03348545420154	0.065337282722038	1.00378	-0.8443048682495201	0.1589655172413837	0.5112193739043984	3.32808694470591	0.09477	0.01048	33.22	NaN		WT-like	0.166093	0.79927
1921	R97C	0.929932415453899	0.0559821371501933	1.00378	-1.95264067625246	0.509310344827617	0.5112193739043984	3.32808694470591	0.12047	0.03619	33.22	NaN		WT-like	0.336146	0.79927
1922	R97D	1.00378244686861	0.0434089669802514	1.00378	-0.836704459197091	0.0	0.5112193739043984	3.32808694470591	0.04089	-0.04339	33.22	NaN		WT-like	0.166409	0.79927
1923	R97E	0.967058266990353	0.0875462274695364	1.00378	-0.558291411890981	0.0	0.5112193739043984	3.32808694470591	0.04669	-0.0376	33.22	NaN		WT-like	0.119549	0.79927
1924	R97F	0.973021974306885	0.0587221842901252	1.00378	-2.30927248100761	0.0	0.5112193739043984	3.32808694470591	0.13749	0.0532	33.22	NaN		WT-like	0.374023	0.79927
1925	R97G	1.0621560928485	0.0563868665216145	1.00378	-0.8665733968661559	0.5237931034482778	0.5112193739043984	3.32808694470591	0.06059	-0.0237	33.22	NaN		WT-like	0.143215	0.79927
1926	R97H	0.993184393033788	0.0606300963051044	1.00378	-1.67058785567413	0.0	0.5112193739043984	3.32808694470591	0.08423	-6e-05	33.22	NaN		WT-like	0.31586	0.79927
1927	R97I	1.0196533103955	0.0606645532705357	1.00378	-1.6150883991882	0.192068965517247	0.5112193739043984	3.32808694470591	0.14798	0.0637	33.22	NaN		WT-like	0.369289	0.79927
1928	R97K	1.03505524258718	0.0408028257529758	1.00378	-0.272140226204875	0.1131034482759317	0.5112193739043984	3.32808694470591	0.07444	-0.00984	33.22	NaN		WT-like	0.16335	0.79927
1929	R97L	1.00156264879438	0.0448074800212889	1.00378	-2.03334445137031	0.3775862068965611	0.5112193739043984	3.32808694470591	0.13813	0.05385	33.22	NaN	3.980129804403987e-06	WT-like	0.283649	0.79927
1930	R97M	1.01492517171321	0.0353356870361802	1.00378	-2.03334445137031	0.3896551724138308	0.5112193739043984	3.32808694470591	0.11372	0.02943	33.22	NaN		WT-like	0.310679	0.79927
1931	R97N	1.00448548492732	0.0477514693249335	1.00378	-0.8022030128064258	0.0	0.5112193739043984	3.32808694470591	0.06339	-0.0209	33.22	NaN		WT-like	0.212718	0.79927
1932	R97P	0.989087548066882	0.0637369707996001	1.00378	-1.4880382742991998	1.003678160919563	0.5112193739043984	3.32808694470591	0.06761	-0.01668	33.22	NaN		WT-like	0.21721	0.79927
1933	R97Q	1.01843039556053	0.0673496559634467	1.00378	-0.5581153254385179	0.0	0.5112193739043984	3.32808694470591	0.07297	-0.01132	33.22	NaN	1.7747327724761708e-05	WT-like	0.141521	0.79927
1934	R97=			1.00378			0.5112193739043984	3.32808694470591	0.08429	0	33.22	NaN		WT-like		0.79927
1935	R97S	1.00498984077806	0.0547243738244369	1.00378	-0.959896415466112	0.0	0.5112193739043984	3.32808694470591	0.07861	-0.00568	33.22	NaN		WT-like	0.261866	0.79927
1936	R97T	1.0062287802202	0.052560451934872	1.00378	-1.14837134515328	0.0	0.5112193739043984	3.32808694470591	0.0794	-0.00489	33.22	NaN		WT-like	0.169953	0.79927
1937	R97V	1.00175771341095	0.0395702837358254	1.00378	-0.9321710155151222	0.0234482758620633	0.5112193739043984	3.32808694470591	0.12701	0.04272	33.22	NaN		WT-like	0.201093	0.79927
1938	R97W	0.942786182935055	0.0477003299208552	1.00378	-0.8146717679535079	0.2227586206897191	0.5112193739043984	3.32808694470591	0.14452	0.06023	33.22	NaN	1.7753161914603725e-05	WT-like	0.282813	0.79927
1939	R97Y	0.966379452273612	0.05610712411869	1.00378	-2.30927248100761	0.0	0.5112193739043984	3.32808694470591	0.12869	0.0444	33.22	NaN		WT-like	0.353074	0.79927
1940	E98A	0.948652131106055	0.0651790282183292	0.940968	-1.10195966025267	1.682413793103494	0.6438993422162803	3.32808694470591	0.08353	0.04263	35.12	NaN		WT-like		0.668161
1941	E98C	0.851262897934311	0.0646049492852176	0.940968	-2.7668039106710203	1.5158620689655813	0.6438993422162803	3.32808694470591	0.10654	0.06565	35.12	NaN		WT-like		0.668161
1942	E98D	0.982093580932996	0.0702984556633709	0.940968	-0.921825658055011	0.2196551724138521	0.6438993422162803	3.32808694470591	0.03579	-0.0051	35.12	NaN		WT-like		0.668161
1943	E98=			0.940968			0.6438993422162803	3.32808694470591	0.04089	0	35.12	NaN		WT-like		0.668161
1944	E98F	0.939973013353808	0.0820530581999051	0.940968	-3.89612671187801	0.8168965517241867	0.6438993422162803	3.32808694470591	0.12186	0.08096	35.12	NaN		WT-like		0.668161
1945	E98G	0.994851911628367	0.0580429970876159	0.940968	-1.17193289005258	2.006206896551797	0.6438993422162803	3.32808694470591	0.05317	0.01227	35.12	NaN		WT-like		0.668161
1946	E98H	0.93592441429447	0.0632351784052543	0.940968	-1.71750218036559	1.213793103448348	0.6438993422162803	3.32808694470591	0.07413	0.03324	35.12	NaN		WT-like		0.668161
1947	E98I	0.898033586787867	0.0850342526140378	0.940968	-3.06173419280855	0.552413793103479	0.6438993422162803	3.32808694470591	0.13134	0.09045	35.12	NaN		WT-like		0.668161
1948	E98K	0.951964705652221	0.0551607873659379	0.940968	-1.4446926225285	1.185287356321906	0.6438993422162803	3.32808694470591	0.06544	0.02454	35.12	NaN		WT-like		0.668161
1949	E98L	0.931571222845212	0.0514145686216812	0.940968	-1.86755298240368	0.5433333333333698	0.6438993422162803	3.32808694470591	0.12244	0.08155	35.12	NaN		WT-like		0.668161
1950	E98M	0.94096838863075	0.0825246774428886	0.940968	-3.06173419280855	0.8962068965517793	0.6438993422162803	3.32808694470591	0.10047	0.05958	35.12	NaN		WT-like		0.668161
1951	E98N	0.985093154976096	0.0535416042411802	0.940968	-0.94245943384951	0.8565517241379831	0.6438993422162803	3.32808694470591	0.05564	0.01475	35.12	NaN		WT-like		0.668161
1952	E98P	0.970995452029688	0.08584345849953	0.940968	-2.2009134122551	0.0444827586207354	0.6438993422162803	3.32808694470591	0.05938	0.01849	35.12	NaN		WT-like		0.668161
1953	E98Q	0.97315435126032	0.0705880359319402	0.940968	-1.36722727710776	0.1606896551724558	0.6438993422162803	3.32808694470591	0.06413	0.02324	35.12	NaN		WT-like		0.668161
1954	E98R	0.930474492387962	0.0912797404214599	0.940968	-1.60628777756214	1.5321839080460211	0.6438993422162803	3.32808694470591	0.07419	0.03329	35.12	NaN		WT-like		0.668161
1955	E98S	0.979709157297016	0.0861391432963696	0.940968	-1.5073317621629398	1.051724137931097	0.6438993422162803	3.32808694470591	0.06913	0.02824	35.12	NaN		WT-like		0.668161
1956	E98T	0.935686985601396	0.0877756154472013	0.940968	-1.38074565859291	0.4251724137931637	0.6438993422162803	3.32808694470591	0.06984	0.02895	35.12	NaN		WT-like		0.668161
1957	E98V	0.95070279537126	0.0744848677816329	0.940968	-1.29346649344072	0.5327586206896803	0.6438993422162803	3.32808694470591	0.11241	0.07152	35.12	NaN		WT-like		0.668161
1958	E98W	0.88766804594817	0.0516496520213287	0.940968	-3.89612671187801	0.7003448275862678	0.6438993422162803	3.32808694470591	0.12821	0.08732	35.12	NaN		WT-like		0.668161
1959	E98Y	0.906033581138309	0.0976345334733899	0.940968	-3.89612671187801	1.269540229885144	0.6438993422162803	3.32808694470591	0.11393	0.07303	35.12	NaN		WT-like		0.668161
1960	P99A	1.02180239421836	0.032394676192311	1.0218	-0.7730021587559449	2.0655172413793137	0.31420840045681986	3.32808694470591	0.12723	0.03552	33.91	NaN		WT-like		0.679245
1961	P99C	0.948475239377629	0.0944732857896618	1.0218	-1.4827612504532	2.604482758620728	0.31420840045681986	3.32808694470591	0.16018	0.06847	33.91	NaN		WT-like		0.679245
1962	P99D	1.07973554417771	0.0785415041322752	1.0218	-1.6694998642362198	1.5075862068965762	0.31420840045681986	3.32808694470591	0.05604	-0.03567	33.91	NaN		WT-like		0.679245
1963	P99E	1.08017889795743	0.040997097489217	1.0218	-0.945645907225178	1.7458620689655524	0.31420840045681986	3.32808694470591	0.06384	-0.02787	33.91	NaN		WT-like		0.679245
1964	P99F	0.959211942809946	0.0369826168480918	1.0218	-3.27164178382466	2.524827586206937	0.31420840045681986	3.32808694470591	0.18164	0.08993	33.91	NaN		WT-like		0.679245
1965	P99G	1.03973922287145	0.0615601590621804	1.0218	-1.6413449603781398	2.36172413793109	0.31420840045681986	3.32808694470591	0.08241	-0.0093	33.91	NaN		WT-like		0.679245
1966	P99H	1.01834377942646	0.025698034535756	1.0218	-0.996764368875786	1.8917241379310703	0.31420840045681986	3.32808694470591	0.11353	0.02182	33.91	NaN	3.980640030931681e-06	WT-like		0.679245
1967	P99I	0.983453592482189	0.0706445104956241	1.0218	-1.39100955925668	2.248160919540279	0.31420840045681986	3.32808694470591	0.19475	0.10303	33.91	NaN		WT-like		0.679245
1968	P99K	1.04509178829314	0.0477342412842821	1.0218	-1.61158019638551	1.752758620689684	0.31420840045681986	3.32808694470591	0.10072	0.009	33.91	NaN		WT-like		0.679245
1969	P99L	0.99165828437089	0.0558672558180529	1.0218	-1.37606444209436	1.7458620689655524	0.31420840045681986	3.32808694470591	0.18245	0.09074	33.91	NaN		WT-like		0.679245
1970	P99M	1.05064652961183	0.0635500135667259	1.0218	-0.785325710017962	2.358965517241421	0.31420840045681986	3.32808694470591	0.15158	0.05987	33.91	NaN		WT-like		0.679245
1971	P99N	1.04249060136802	0.0403651093169315	1.0218	-1.3466310265231698	1.9348275862069324	0.31420840045681986	3.32808694470591	0.08612	-0.00559	33.91	NaN		WT-like		0.679245
1972	P99=			1.0218			0.31420840045681986	3.32808694470591	0.09171	0	33.91	NaN		WT-like		0.679245
1973	P99Q	1.05019213717955	0.0478123423323663	1.0218	-0.947401557034771	1.7355172413793547	0.31420840045681986	3.32808694470591	0.09878	0.00707	33.91	NaN		WT-like		0.679245
1974	P99R	1.04673480043741	0.0534878735871563	1.0218	-1.2764879020276398	1.9986206896551892	0.31420840045681986	3.32808694470591	0.11361	0.0219	33.91	NaN		WT-like		0.679245
1975	P99S	1.0442598074117	0.0542647563209335	1.0218	-0.562400995862698	1.2755172413793343	0.31420840045681986	3.32808694470591	0.10618	0.01447	33.91	NaN		WT-like		0.679245
1976	P99T	0.990675327154103	0.0414336900301052	1.0218	-1.1916038905374	1.634137931034494	0.31420840045681986	3.32808694470591	0.10722	0.01551	33.91	NaN		WT-like		0.679245
1977	P99V	0.984492137040586	0.143577054525388	1.0218	-0.7613127372620792	2.18000000000004	0.31420840045681986	3.32808694470591	0.16845	0.07674	33.91	NaN		WT-like		0.679245
1978	P99W	0.965899959038665	0.0267496862367319	1.0218	-3.27164178382466	2.1906896551724366	0.31420840045681986	3.32808694470591	0.19044	0.09873	33.91	NaN		WT-like		0.679245
1979	P99Y	0.934440052441885	0.0347871693551589	1.0218	-2.13584411892832	2.181379310344836	0.31420840045681986	3.32808694470591	0.17057	0.07886	33.91	NaN		WT-like		0.679245
1980	Q100A	1.00332477803438	0.0544284244751553	0.982696	-0.164368648172744	1.1431034482758808	0.3581748291365643	3.32808694470591	0.09864	0.02262	30.34	NaN		WT-like	0.130327	0.635556
1981	Q100C	0.938242565029709	0.0556974607942618	0.982696	-1.0476764014298	1.2503448275861988	0.3581748291365643	3.32808694470591	0.12525	0.04922	30.34	NaN		WT-like	0.162033	0.635556
1982	Q100D	1.02465200811173	0.0625377468550539	0.982696	-0.263043846134924	0.7017241379309843	0.3581748291365643	3.32808694470591	0.04267	-0.03336	30.34	NaN		WT-like	0.0775632	0.635556
1983	Q100E	0.987886907461258	0.0476293296909465	0.982696	-0.0567152263789098	0.8310344827585704	0.3581748291365643	3.32808694470591	0.0487	-0.02732	30.34	NaN		WT-like	0.0716345	0.635556
1984	Q100F	0.919801051834409	0.0551061293058008	0.982696	-0.913497641564353	0.0735632183907899	0.3581748291365643	3.32808694470591	0.14282	0.0668	30.34	NaN		WT-like	0.205557	0.635556
1985	Q100G	1.01690470046911	0.0630161875212315	0.982696	-0.441191390122497	1.6199999999999537	0.3581748291365643	3.32808694470591	0.06316	-0.01286	30.34	NaN		WT-like	0.0993315	0.635556
1986	Q100H	0.984069865383888	0.0588092449340837	0.982696	-0.949352541305995	0.7479310344827135	0.3581748291365643	3.32808694470591	0.08771	0.01168	30.34	NaN	3.979850134783192e-06	WT-like	0.215212	0.635556
1987	Q100I	0.913063191739505	0.0618863863292094	0.982696	-1.11649485582109	0.1855172413793141	0.3581748291365643	3.32808694470591	0.15365	0.07763	30.34	NaN		WT-like	0.132021	0.635556
1988	Q100K	0.991051294480549	0.0392284809119946	0.982696	-0.308252542321542	0.301034482758637	0.3581748291365643	3.32808694470591	0.07755	0.00153	30.34	NaN		WT-like	0.130043	0.635556
1989	Q100L	0.980563313224927	0.0370096608560892	0.982696	-0.6335586614882509	0.0	0.3581748291365643	3.32808694470591	0.14349	0.06747	30.34	NaN		WT-like	0.174559	0.635556
1990	Q100M	0.970511596100515	0.0406773957265423	0.982696	-0.477441048987038	0.6048275862068639	0.3581748291365643	3.32808694470591	0.11826	0.04223	30.34	NaN		WT-like	0.19451	0.635556
1991	Q100N	1.01044135132518	0.0663122481598076	0.982696	-0.258942261829663	0.6403448275861969	0.3581748291365643	3.32808694470591	0.06607	-0.00995	30.34	NaN		WT-like	0.0875774	0.635556
1992	Q100P	0.971594575142379	0.0822001463908655	0.982696	-1.42474846765441	0.0555172413793304	0.3581748291365643	3.32808694470591	0.07046	-0.00557	30.34	NaN		WT-like	0.151848	0.635556
1993	Q100=			0.982696			0.3581748291365643	3.32808694470591	0.07602	0	30.34	NaN		WT-like		0.635556
1994	Q100R	0.982696333359686	0.0393304649089772	0.982696	-0.2927914769406369	0.0	0.3581748291365643	3.32808694470591	0.08777	0.01175	30.34	NaN		WT-like	0.121769	0.635556
1995	Q100S	1.00713547584482	0.0603649974626385	0.982696	-0.593946118995673	0.790574712643644	0.3581748291365643	3.32808694470591	0.08187	0.00585	30.34	NaN		WT-like	0.144589	0.635556
1996	Q100T	0.98344798671863	0.0741201530150718	0.982696	-0.26038701895524	0.4986206896551423	0.3581748291365643	3.32808694470591	0.0827	0.00668	30.34	NaN		WT-like	0.0927372	0.635556
1997	Q100V	0.951205850818609	0.0569359093066032	0.982696	-0.671917269331231	0.5713793103448019	0.3581748291365643	3.32808694470591	0.132	0.05597	30.34	NaN		WT-like	0.130008	0.635556
1998	Q100W	0.938926945312782	0.0558223833887546	0.982696	-1.30521945064732	0.0	0.3581748291365643	3.32808694470591	0.15008	0.07406	30.34	NaN		WT-like	0.175	0.635556
[truncated: 7,301 more rows]

## Sheet: Fig2AB
	variant	abundance_score	abundance_score_std
0	M1A
1	M1C
2	M1D
3	M1E
4	M1F
5	M1G
6	M1H
7	M1I	0.865926530992498	0.101946148769336
8	M1K
9	M1L	0.906823593354938	0.232696743610464
10	M1=
11	M1N
12	M1P
13	M1Q
14	M1R
15	M1S
16	M1T
17	M1V
18	M1W
19	M1Y
20	I2A	0.949125682816142	0.0677567988632038
21	I2C	1.02793523174	0.0417690630517771
22	I2D	0.997024305781162	0.0466223074354572
23	I2E	1.18458811247486	0.0313799632381173
24	I2F	0.922167156984781	0.0459535272267278
25	I2G	0.814432150516365	0.0649784806138921
26	I2H	1.02802598467648	0.0443980128422718
27	I2=
28	I2K	1.029755096483	0.0718093179280955
29	I2L	0.990490751356621	0.0439837021996997
30	I2M	1.00266584841294	0.0563041406833967
31	I2N	1.08744524276987	0.0706701859113663
32	I2P	0.999045892863584	0.0984487185161666
33	I2Q	1.01659595081992	0.0578024420947813
34	I2R	1.00896473060461	0.065352289409576
35	I2S	1.00997407303329	0.0610447681458936
36	I2T	1.05381746557942	0.0619511062048819
37	I2V	1.05166077080884	0.0387949144871525
38	I2W	0.855693354879585	0.0652279477457884
39	I2Y	0.968743650792814	0.0670685900636508
40	V3A	0.146090386469144	0.0594943830641765
41	V3C	0.61183979756743	0.0401243112053002
42	V3D	0.331687423456243	0.103992895042654
43	V3E	0.250834198872022	0.100238213140412
44	V3F	0.719552898435629	0.0694437109948323
45	V3G	-0.0085555352774035	0.027487517260998
46	V3H	0.256370753484135	0.0889651283210076
47	V3I	1.08105096758945	0.0526430166262622
48	V3K	0.278589236657278	0.0925800979115959
49	V3L	1.06580256117965	0.0667118336241963
50	V3M	0.854965189362002	0.0505553225037068
51	V3N	0.405843067010274	0.0936638710131658
52	V3P	0.576661768295308	0.0531092595463005
53	V3Q	0.292668659970593	0.0961075620818148
54	V3R	0.190676155236914	0.0960159474839355
55	V3S	0.0404952625269901	0.0424144634258337
56	V3T	0.342633384258009	0.0599800274792293
57	V3=
58	V3W	0.0644026059049337	0.0504983256842934
59	V3Y	0.184794564096782	0.0942993992993036
60	F4A	0.548585468395476	0.0658128456112011
61	F4C	0.811640483902504	0.0457511203757758
62	F4D	0.704651650268622	0.0586072047773639
63	F4E	0.943564352882239	0.0784890478162249
64	F4=
65	F4G	0.843860292788703	0.0629126645295499
66	F4H	0.952742512456307	0.0525387017666309
67	F4I	0.858245021648097	0.0669358080916381
68	F4K	1.024378739263	0.0528062206490684
69	F4L	0.947088999796987	0.0553387940921568
70	F4M	0.923955625009037	0.036321329974162
71	F4N	0.958750799591435	0.064648898333696
72	F4P	0.747666586312301	0.0707067612611731
73	F4Q	0.997652861178341	0.0610308489582072
74	F4R	1.1173018750236	0.0391203158469894
75	F4S	0.831643637374293	0.0481359708136971
76	F4T	0.891334560060592	0.0573927653419071
77	F4V	0.676811767277496	0.0696332996405884
78	F4W	1.01126144063491	0.0488417299168458
79	F4Y	0.998853697640988	0.0452572767867952
80	V5A	0.837466167900804	0.0775864304732501
81	V5C	1.0224100423967	0.0570595998485258
82	V5D	0.484434259196513	0.0853833186083446
83	V5E	0.302791120883237	0.0907662915845998
84	V5F	0.032348850622223	0.044952746589478
85	V5G	0.0867326905906492	0.0501943657712789
86	V5H	0.223845882792076	0.11145968912357
87	V5I	0.926409125137427	0.045506657287783
88	V5K	0.0414187496865834	0.0509648700097053
89	V5L	0.473420490634669	0.0550426700001785
90	V5M	0.276698366972131	0.0857630151970478
91	V5N	0.185969509948808	0.0930104970069072
92	V5P	0.217436007533668	0.0993038997030833
93	V5Q	0.0514709372605086	0.0656256886403141
94	V5R	-0.0160170486251998	0.024807880058035
95	V5S	0.167010554106326	0.0820399638499687
96	V5T	0.399319489798354	0.0726926624621961
97	V5=
98	V5W	-0.0064230050113313	0.0302658088615434
99	V5Y	0.828767564745954	0.0647028716238127
100	R6A	0.399990343009208	0.0750720389025212
101	R6C	0.689761224452416	0.0503853952620153
102	R6D	0.538285303082855	0.0830774847743199
103	R6E	0.534504472348466	0.071139879000566
104	R6F	0.738604223757701	0.0504256310355537
105	R6G	0.357944193903617	0.0983793639550045
106	R6H	0.763559515805278	0.0526420861953996
107	R6I	0.397810312671119	0.104899419853456
108	R6K	1.20054108007445	0.0757871459174952
109	R6L	0.801097356673921	0.0661417346389921
110	R6M	0.814103962537998	0.0602605476890003
111	R6N	0.416803637178424	0.0713408412301654
112	R6P	0.677791447612887	0.0451582025346706
113	R6Q	0.623965700810814	0.0696305538662519
114	R6=
115	R6S	0.490598609208334	0.0725036426898914
116	R6T	0.363156485618228	0.0962527633094912
117	R6V	0.538942289543807	0.0859814634195637
118	R6W	0.340770346734525	0.085504836302402
119	R6Y	0.592266149848156	0.0885881425185884
120	F7A	0.175675377248194	0.0952484468676578
121	F7C	0.391268023930964	0.0690862948359111
122	F7D	0.383750084745424	0.0933914386277362
123	F7E	0.367385595212583	0.0824372821364183
124	F7=
125	F7G	0.311760656282445	0.10721815422797
126	F7H	0.680217400138917	0.0608996552929609
127	F7I	0.275687206991766	0.0970978848073779
128	F7K	0.0201974753720649	0.0415769550738301
129	F7L	0.369137122689398	0.0865840263543884
130	F7M	0.806794722903134	0.0416133524603541
131	F7N	0.19783683278671	0.0947823294361038
132	F7P	0.110955552653155	0.0784185108498306
133	F7Q	0.154596788072289	0.0953691626955849
134	F7R	-0.0085251182982627	0.0195662055522089
135	F7S	0.14971455036423	0.0956583155199915
136	F7T	0.100078399572319	0.0739002287753445
137	F7V	0.213468982637847	0.0991020733519647
138	F7W	0.669381714728391	0.0538712091990928
139	F7Y	0.868517653997519	0.0560632322423202
140	N8A	0.100587024624693	0.079018158361454
141	N8C	0.150781973152415	0.088394075204765
142	N8D	0.840463539380548	0.0610471209215449
143	N8E	0.611149282704826	0.0725402321254143
144	N8F	-0.0269517214158918	0.0130817054403902
145	N8G	0.473997378279471	0.0805768516212422
146	N8H	0.0859837215188047	0.0805015784683283
147	N8I	-0.0199433185608949	0.0169160780222958
148	N8K	0.0510021068281518	0.0556577105710063
149	N8L	0.0008271596780798	0.04053132434369
150	N8M
151	N8=
152	N8P	-0.0192460179695195	0.0148105059166569
153	N8Q	0.310440674752593	0.0868447764707491
154	N8R	-0.0185205160691546	0.0235979217472481
155	N8S	0.22976442950358	0.101003712056244
156	N8T	-0.0169763826356212	0.0215743978061896
157	N8V	-0.0249492417549964	0.0169450912033586
158	N8W
159	N8Y	0.0529766247171699	0.0653005324038032
160	S9A	0.575864416077835	0.0777001619326745
161	S9C	0.490771811453569	0.0770623175031712
162	S9D	0.765493490598078	0.0622858280829179
163	S9E	0.737073726875673	0.0516022735476607
164	S9F	0.475893924778317	0.084404109996278
165	S9G	0.555424369310654	0.087966754837539
166	S9H	0.611756206154365	0.0706029396759153
167	S9I	0.0150664242670109	0.0355678024049787
168	S9K	0.367265923622796	0.0828270233073246
169	S9L	0.436663582943811	0.0605029223123875
170	S9M	0.590936291051966	0.0664828774720632
171	S9N	0.890917329956875	0.0586742943758696
172	S9P	-0.0252836615335538	0.0167876666726314
173	S9Q	0.58462306818833	0.0696435386753984
174	S9R	0.306765007709692	0.0978570379076273
175	S9=
176	S9T	0.654550432111698	0.0467384470264614
177	S9V	0.0224031730875485	0.0445935736700821
178	S9W	0.243370436843698	0.111479596364587
179	S9Y	0.543310623233976	0.0800969651321118
180	S10A	0.820074457825587	0.194303691203486
181	S10C	0.94557764074708	0.0497061138739682
182	S10D	0.77827880165875	0.036374135465977
183	S10E	0.685959626300603	0.0509269070927676
184	S10F	0.907568207338038	0.0594228054730903
185	S10G	0.601374114886899	0.0607746602251514
186	S10H	1.05593196130579	0.0379780056452536
187	S10I	0.438552065004103	0.0604477770060884
188	S10K	0.490723893187786	0.0954490341249704
189	S10L	0.385248206005652	0.0694483617444893
190	S10M	0.973899560619885	0.0445702761830626
191	S10N	1.01438191722216	0.0470075383461995
192	S10P	0.845546549196157	0.0760041371358098
193	S10Q	0.75994016447105	0.0573142078979868
194	S10R	0.438241219294944	0.0840787112370115
195	S10=
196	S10T	0.892827603164976	0.0545823411827781
197	S10V	0.545703860795634	0.0589295416229987
198	S10W	0.922559933975298	0.062061221465891
199	S10Y	1.05407184185928	0.060738002613198
200	H11A	0.672934417939488	0.0703185710928509
201	H11C	0.649622024615217	0.0587502326146795
202	H11D	0.658082903439839	0.0651737267994001
203	H11E	0.7173941608775	0.0698233054550722
204	H11F	0.566022665527116	0.0676374329111157
205	H11G	0.384975858041932	0.101520838324788
206	H11=
207	H11I	0.726909190059092	0.0749795185378905
208	H11K	0.550092515114115	0.0767370851722405
209	H11L	0.498296366142757	0.0749207143246958
210	H11M	0.539190319851223	0.0904641606766604
211	H11N	0.688872064340668	0.0659543634569444
212	H11P	0.495368546325994	0.0817239129485094
213	H11Q	0.70892790973311	0.0498905151228456
214	H11R	0.631804327738966	0.0683746909752121
215	H11S	0.734546792644044	0.0721143057937893
216	H11T	0.87266502090391	0.0629981206085346
217	H11V	0.778686921387075	0.0582344367431699
218	H11W	0.654741950272082	0.0671659085523481
219	H11Y	0.826433688497849	0.0635506050076212
220	G12A	1.07695091413825	0.0444054186327223
221	G12C	0.808929410845866	0.0663068692255472
222	G12D	0.688363656307027	0.0722352005518786
223	G12E	0.885221494922789	0.0575634342906906
224	G12F	0.588104614930428	0.0789257259577753
225	G12=
226	G12H	0.877808369095783	0.0548188602595849
227	G12I	0.529474700312337	0.0892620272298503
228	G12K	0.828836796655485	0.0649604469319864
229	G12L	0.545767441906035	0.0646045790001065
230	G12M	0.653121499492987	0.0806673137744522
231	G12N	0.651922566570595	0.0683414986135539
232	G12P	0.890653029126722	0.0767992430216742
233	G12Q	0.940283365935325	0.0421687943845364
234	G12R	0.605888297357188	0.0567284932869991
235	G12S	0.948069418099717	0.0420257017527007
236	G12T	0.855301700398597	0.0611261467041461
237	G12V	0.688364850672105	0.0760371397939276
238	G12W	0.400622628008604	0.0595052553589991
239	G12Y	0.702254852256637	0.0414190073097985
240	F13A	0.378096923014518	0.0650520981656121
241	F13C	0.42233463526553	0.048398695574216
242	F13D	0.249000281870431	0.073095071437537
243	F13E	0.553272462456635	0.0642008382744015
244	F13=
245	F13G	-0.0234488276442343	0.0179865233898917
246	F13H	0.320895049487297	0.0947478622136651
247	F13I	0.847386725999758	0.0666299143596282
248	F13K	0.0054195194179825	0.0405382066759096
249	F13L	0.422469224229029	0.0735666032646802
250	F13M	0.859580364918814	0.0740024397186386
251	F13N	0.0386078968908985	0.0313474834550092
252	F13P	-0.0278565131446332	0.0223996416331075
253	F13Q	0.69204439465017	0.0811193161110869
254	F13R	0.120599840569367	0.0572136452734884
255	F13S	0.522399880858124	0.0405619807320569
256	F13T	0.674075391432271	0.0752269488966189
257	F13V	0.679818330310055	0.06011797298962
258	F13W	0.724354354262404	0.0689163890992909
259	F13Y	0.925274078980038	0.043752537655628
260	P14A	0.571541562931264	0.192666554722556
261	P14C	0.250677270052343	0.0817411836442192
262	P14D	0.0225460289106971	0.0435025695795622
263	P14E	0.364760833945221	0.0974157631863177
264	P14F	0.228617508338355	0.0970590817318464
265	P14G	0.504048941739424	0.0912819680337556
266	P14H	0.430353060610435	0.0781472492506496
267	P14I	0.0540167439507339	0.0527136305612186
268	P14K	0.638129139682779	0.0639358249825148
269	P14L	0.0762749648559137	0.0589066803854061
270	P14M	0.318230607379168	0.0873856112713325
271	P14N	0.242130087458277	0.0961454999667688
272	P14=
273	P14Q	0.433248764556498	0.0668218264298195
274	P14R	0.625832483092242	0.0718191397338047
275	P14S	0.468762068356443	0.0664304152234215
276	P14T	0.344215327853524	0.0626051606358113
277	P14V	0.156519622493428	0.0798820064948074
278	P14W	0.271818057468854	0.0837747199209122
279	P14Y	0.324946653886628	0.0838727072056964
280	V15A	-0.0060570415504335	0.0410911363227019
281	V15C	0.661366343114795	0.0377125534117823
282	V15D	-0.0264202628652768	0.015041665767778
283	V15E	-0.0280916714742535	0.0126741776692424
284	V15F	0.114237927067982	0.0715779564342938
285	V15G	-0.0275474576482754	0.0132843958004234
286	V15H	-0.0124619694961035	0.0221780116938947
287	V15I	0.987093233560086	0.0735663162763194
288	V15K	-0.0246087217390694	0.0154906278043142
289	V15L	0.958546182696346	0.0506158834635343
290	V15M	0.746738202962638	0.0562098636470096
291	V15N	-0.0296408395470762	0.0107351952585745
292	V15P	-0.0230314650015273	0.011504385322319
293	V15Q	0.148354627180708	0.0811187578702764
294	V15R	-0.0195810730001924	0.01562806117098
295	V15S	-0.0274834526473065	0.018451446556956
296	V15T	0.0336414081411268	0.0388184615635584
297	V15=
298	V15W	-0.0239718494870051	0.0202244234835693
299	V15Y	0.227719204704105	0.0890439744943889
300	E16A	0.799853577788822	0.100561056001717
301	E16C	0.866889495395634	0.0801416623120622
302	E16D	0.526342145286445	0.0683740018491343
303	E16=
304	E16F	0.793663620220783	0.0807941817188548
305	E16G	0.769516858707099	0.0326965100959364
306	E16H	0.994111711031658	0.0795599563507345
307	E16I	0.671722852482706	0.0636744677367857
308	E16K	0.959572477092517	0.0595580705921487
309	E16L	0.62563111401646	0.0648661631638818
310	E16M	0.864449397064167	0.0599719183696809
311	E16N	0.834898223844706	0.0643559533558095
312	E16P	0.99825331637341	0.0767229021569684
313	E16Q	0.965761199326931	0.0621189097490314
314	E16R	0.913154306834976	0.0525625295721435
315	E16S	0.935813038556685	0.0376901683429914
316	E16T	0.863150797990547	0.0612384126751039
317	E16V	0.752956825163212	0.0559764971670957
318	E16W	0.762680543789802	0.0735658776564046
319	E16Y	0.940074981797041	0.0605861449899572
320	V17A	0.0804350611944668	0.059605770501149
321	V17C	0.870182061548736	0.0668879188644867
322	V17D	-0.0280044451517508	0.0111708835396254
323	V17E	0.0021913550182942	0.0318638773126627
324	V17F	0.0807503915379579	0.0623028685834984
325	V17G	-0.024951258891442	0.0169432088123735
326	V17H	-0.0326871790755193	0.0150942766311436
327	V17I	0.939476883419139	0.056532851219801
328	V17K	-0.0277285718701298	0.0209724634315572
329	V17L	0.924269170881674	0.0595500017683498
330	V17M	0.566426110544308	0.0833055583598512
331	V17N	-0.0299376160877058	0.0140299519021398
332	V17P	-0.0218130615675634	0.0193746854946027
333	V17Q	-0.0176453233025402	0.0237650073316629
334	V17R	-0.0234959751507075	0.0356543119572063
335	V17S	-0.0181289242836118	0.0139639345396846
336	V17T	0.197209068782924	0.0940342261678002
337	V17=
338	V17W	-0.0258988392810296	0.0178903851880417
339	V17Y	0.179534198541625	0.0955043581661039
340	D18A	0.988550244919184	0.0682578176471254
341	D18C	0.941871219927907	0.0411598130197089
342	D18=
343	D18E	0.960854530782193	0.0366561002065196
344	D18F	0.958144667197583	0.0340272352813189
345	D18G	0.930740601907671	0.0554282913793687
346	D18H	0.970052648916206	0.0822489460277645
347	D18I	0.507392026188654	0.0822307165911297
348	D18K	0.953670108650956	0.0763266153626865
349	D18L	0.889453817980173	0.0761165788443831
350	D18M	0.94989967367492	0.0638368558816639
351	D18N	0.990967792026357	0.071209174425636
352	D18P	0.909704086364258	0.0638042855224406
353	D18Q	0.971480211420149	0.0648906367702765
354	D18R	0.852636423311578	0.0441639464066328
355	D18S	1.02287498189717	0.0563204020089189
356	D18T	1.02128031698578	0.0426233296871669
357	D18V	0.740578629183232	0.0588773107430533
358	D18W	0.992855818909711	0.0348260403810978
359	D18Y	1.01961782437071	0.0652266056393806
360	S19A	1.02455186999108	0.0620797440096307
361	S19C	0.941183108112865	0.0438181237857952
362	S19D	0.848453118602972	0.0515563425246569
363	S19E	0.960154965272751	0.0504169758668927
364	S19F	0.79602895469464	0.060006313081482
365	S19G	1.0115910612855	0.0494537290457337
366	S19H	0.959694026290741	0.0348754861838282
367	S19I	0.726113372785492	0.0508844999401431
368	S19K	0.960906051537095	0.0500272640112242
369	S19L	0.905522664922121	0.0530303112569339
370	S19M	0.945740341003445	0.0435462163647762
371	S19N	0.968247920787095	0.054945993601474
372	S19P	1.00532116225706	0.045516094502675
373	S19Q	1.02201203476445	0.0736712608786063
374	S19R	0.98090412107319	0.046469485593412
375	S19=
376	S19T	0.95785909963423	0.0442567820340442
377	S19V	0.830327686350354	0.0710917773835866
378	S19W	0.816000613163016	0.046067197550224
379	S19Y	0.855072041279079	0.0465271926882537
380	D20A	0.896263610719957	0.0570901102359012
381	D20C	0.857302819648577	0.056849271719444
382	D20=
383	D20E	0.96873287813608	0.0641043651297494
384	D20F	0.731146958344816	0.054195526577336
385	D20G	0.910013087757024	0.0566774321603028
386	D20H	0.921117525763272	0.029749657275216
387	D20I	0.27515062005108	0.0843644123535879
388	D20K	0.908468967213992	0.086942009977075
389	D20L	0.760750397349364	0.0649029443830483
390	D20M	0.89346698603834	0.0458150440128421
391	D20N	0.955481238962029	0.0458262996732355
392	D20P	-0.0026509941142529	0.0319356573720265
393	D20Q	0.96542867347893	0.0479469814562292
394	D20R	0.846420307813925	0.0563188128935042
395	D20S	0.94884495353944	0.0664823304277783
396	D20T	0.938285834700587	0.0484503215196031
397	D20V	0.490936139203265	0.0954176676141955
398	D20W	0.54945698451005	0.0827483270196328
399	D20Y	0.722975431873368	0.0970443559768365
400	T21A	0.970450610836257	0.0459194602840678
401	T21C	0.905104926375399	0.0502364070160472
402	T21D	0.907853353766073	0.0729619679230848
403	T21E	0.520720139018574	0.0442420962272081
404	T21F	0.811285539686183	0.0470432024628821
405	T21G	0.784727914176233	0.0391198201082618
406	T21H	0.633213687435396	0.0580853496160687
407	T21I	0.556747387513218	0.0590864381536951
408	T21K	0.528127459938664	0.0577064867999934
409	T21L	0.715574618330314	0.0710395493598085
410	T21M	1.10023929032816	0.0516124853547253
411	T21N	0.674833060763459	0.0451277514123154
412	T21P	-0.0240136606673284	0.0184323048351948
413	T21Q	0.935776793132329	0.0445160489665532
414	T21R	0.273579391259951	0.105330276486244
415	T21S	0.974562816753344	0.0430773871157375
416	T21=
417	T21V	0.594731801266643	0.053182505023048
418	T21W	1.06135830180619	0.0662107522454315
419	T21Y	0.801801962902061	0.0496080837492057
420	S22A	0.787247575062179	0.0797906398953551
421	S22C	0.925948971790381	0.0709946849381449
422	S22D	0.545814938712872	0.0780597603568923
423	S22E	0.789818681826411	0.0411538982084986
424	S22F	0.555391216855588	0.0744831835616341
425	S22G	0.288296385724535	0.0904467518346505
426	S22H	0.927587748419732	0.0644533702684064
427	S22I	0.179803132622727	0.0831800021653103
428	S22K	1.04467982019654	0.0284727551400324
429	S22L	0.678334239060488	0.0701792861908341
430	S22M	0.783647080173063	0.0670414925965983
431	S22N	0.866010541394195	0.0647000572778249
432	S22P	1.01811244607751	0.042813130924985
433	S22Q	0.984889299761834	0.0469412282561467
434	S22R	0.978101683878962	0.0431602692112875
435	S22=
436	S22T	1.05864084411157	0.100032939439693
437	S22V	0.289110139872754	0.068149588164416
438	S22W	-0.0216231183577603	0.0200390983262017
439	S22Y	0.930757298298975	0.0702918897748714
440	I23A	0.0280889830775099	0.0549877338616377
441	I23C	0.0256847095567227	0.0603737622210671
442	I23D	-0.0255907416122923	0.0097933565626686
443	I23E	-0.0220123758249115	0.020352111334903
444	I23F	-0.0109841825124722	0.0196760524267088
445	I23G	-0.0316652346382787	0.0158002635904186
446	I23H	-0.0228418719631717	0.0231511877065285
447	I23=
448	I23K	-0.0248913497210327	0.0162350897078683
449	I23L	-0.0214612038820333	0.0274231527591272
450	I23M	0.823085838223513	0.0523384572715758
451	I23N	-0.0270408195224677	0.0139094175034555
452	I23P	-0.0289576707531146	0.0176141724655079
453	I23Q	-0.0213691799641021	0.0156337692755179
454	I23R	-0.0269485139520266	0.0094996984076764
455	I23S	-0.0226501429928552	0.0198726341203338
456	I23T	-0.0172796006571816	0.0188448684224857
457	I23V	0.879036938074772	0.0483301527885916
458	I23W	-0.0290307922419194	0.0134569710385156
459	I23Y	-0.0134837397760661	0.0418906546191871
460	F24A	1.03334375232777	0.0472519472052627
461	F24C	0.901412590233626	0.0401347240730198
462	F24D	0.78772299919727	0.0448120391754291
463	F24E	0.950838319946806	0.0482715031889703
464	F24=
465	F24G	0.975532525307064	0.076857582400996
466	F24H	0.95194548413436	0.0764399962681272
467	F24I	0.95533157459179	0.0364676961630977
468	F24K	0.932681892481098	0.0694335873207709
469	F24L	1.01610444153806	0.0627475474454017
470	F24M	1.00969950904174	0.0614755267915072
471	F24N	0.842117347750708	0.0569459940982974
472	F24P	-0.0107370830913981	0.0189303180813042
473	F24Q	0.983074189133568	0.0531269815287618
474	F24R	0.945610299297368	0.054312341774028
475	F24S	0.972809913150644	0.0791091557839413
476	F24T	0.835022959656622	0.0576635829074885
477	F24V	0.848922920446934	0.0432290971490385
478	F24W	1.00904045814536	0.0784789324106383
479	F24Y	1.00734375352406	0.0560581576139123
480	Q25A	0.908150604735525	0.0625653454425699
481	Q25C	0.739142268869836	0.0588452698415796
482	Q25D	0.955133710519212	0.0881693119390802
483	Q25E	1.1146367469041	0.0426920290691656
484	Q25F	0.569087018730631	0.0599283717332269
485	Q25G	0.840460256322184	0.0337978521124602
486	Q25H	0.861404597713435	0.11491876254417
487	Q25I	0.109197614566088	0.0777909922858665
488	Q25K	0.863574039276127	0.0768720165899978
489	Q25L	0.26253751155384	0.0967922498883171
490	Q25M	0.822868629386027	0.054644116983729
491	Q25N	0.886271031512474	0.0743454134349261
492	Q25P	-0.0220822384376646	0.0201509311207942
493	Q25=
494	Q25R	0.801492885525159	0.039881701629495
495	Q25S	0.845746639747317	0.0567491648715335
496	Q25T	0.873687515743132	0.0738197542920944
497	Q25V	0.453165243794239	0.0708820320629459
498	Q25W	0.704281751845167	0.0869960069773448
499	Q25Y	0.828951133958785	0.0611069638943678
500	L26A	-0.028679782789612	0.011461464189356
501	L26C	-0.0224097488469271	0.0159087833725467
502	L26D	-0.0232343525981022	0.0126236201296984
503	L26E	-0.0297087724051569	0.0156939068135884
504	L26F	0.863315969734316	0.0768134276952233
505	L26G	-0.0297201572586986	0.0138916372670346
506	L26H	-0.0278916189002703	0.0165463673335742
507	L26I	0.909580609450498	0.0628985915655165
508	L26K	-0.020579042661749	0.0208430223350489
509	L26=
510	L26M	0.685497284087612	0.0796525400149722
511	L26N	-0.0166734891647893	0.0204442600719512
512	L26P	-0.0168092022207411	0.0193706329775131
513	L26Q	-0.0241536316664198	0.0147433346279188
514	L26R	-0.0295101645241743	0.015579308983677
515	L26S	-0.0339210763328439	0.0107174256754704
516	L26T	-0.0159702763137981	0.016788553614363
517	L26V	0.575671045435131	0.0188932274181333
518	L26W	-0.025980619180559	0.0176817873004609
519	L26Y	-0.0263158135976565	0.0157012801481292
520	K27A	0.319312122448486	0.0720764862106378
521	K27C	0.556219013072473	0.0763945376109818
522	K27D	-0.0204770644932093	0.0210158355332021
523	K27E	-0.0268407114936089	0.0196052752201765
524	K27F	-0.0229573510288762	0.0193132993100867
525	K27G	-0.0183505888610074	0.0189648676612188
526	K27H	-0.0117880492536953	0.0249607439885365
527	K27I	0.421947413501276	0.0815484079965802
528	K27=
529	K27L	0.361765429374909	0.0720646710810669
530	K27M	0.0238264162402042	0.0400031483560449
531	K27N	-0.0154241628184456	0.0387545669005033
532	K27P	-0.0180979761037593	0.0187553382570138
533	K27Q	-0.0295787199798295	0.0157666984748925
534	K27R	0.509726274293441	0.0579593400092699
535	K27S	-0.0066532513724623	0.0292818001041088
536	K27T	0.292487341723413	0.0797147986257024
537	K27V	0.345130524631922	0.0678726871152665
538	K27W	-0.0201231833689435	0.0179580318458305
539	K27Y	-0.0201426832936271	0.0214462148118856
540	E28A	0.829762254235409	0.0965773710924013
541	E28C	0.840914919619478	0.0805026726098546
542	E28D	0.924975793487269	0.0630736398650594
543	E28=
544	E28F	0.0262236564937074	0.0395898589431188
545	E28G	0.68910398321895	0.0496858749343534
546	E28H	0.789102280771772	0.0527756989722995
547	E28I	0.0727470391610861	0.0771268072448069
548	E28K	0.853928285028487	0.0739699880447213
549	E28L	0.623354892766715	0.0678451590254198
550	E28M	0.781766545211537	0.10062501282285
551	E28N	0.909392276285803	0.0636820616393844
552	E28P	-0.0330692656956511	0.0120967830163141
553	E28Q	0.969359411446714	0.0522287323818021
554	E28R	0.746283741536609	0.0557581944452408
555	E28S	0.904244620658571	0.0804267083211653
556	E28T	0.911791883189454	0.0565388272091577
557	E28V	0.389666317737388	0.0919792999352594
558	E28W	0.378935649986634	0.0839579599827562
559	E28Y	0.367473436433777	0.127391318430473
560	V29A	0.999799228703512	0.0376025148674908
561	V29C	0.944219006699148	0.0572068746693948
562	V29D	0.732006285742025	0.0545996419886529
563	V29E	0.976862755499161	0.0485918245884182
564	V29F	1.04236796571342	0.0557769381072482
565	V29G	0.573905039577119	0.040757613556968
566	V29H	1.05817533381913	0.0809964595259081
567	V29I	1.01208232657939	0.0278789568427962
568	V29K	0.970856185642774	0.0538150553456649
569	V29L	1.11488063848406	0.0810351808309538
570	V29M	1.07455985855312	0.0443822532758142
571	V29N	0.822308586439429	0.0490337869504978
572	V29P	-0.027808047152931	0.0202629280604591
573	V29Q	0.964067770604349	0.0718265574724994
574	V29R	0.918301282654957	0.0588647019517678
575	V29S	0.885359918977858	0.0496927941934999
576	V29T	0.972860843355515	0.0393618357497703
577	V29=
578	V29W	0.988167076296974	0.0498176046605983
579	V29Y	1.06110907987864	0.048451440086836
580	V30A	0.548134179677398	0.0644875914849671
581	V30C	0.821360308011263	0.0479399390777705
582	V30D	-0.0251343834128792	0.0122177803802628
583	V30E	-0.0177244070338684	0.0201143571814905
584	V30F	0.586765992322736	0.0709727151807298
585	V30G	-0.0256250774810468	0.0143274944125667
586	V30H	-0.0229458139783661	0.01323731624684
587	V30I	0.835377293718655	0.057143935267042
588	V30K	-0.024002443082821	0.0103738022812423
589	V30L	0.43365802898317	0.067688836053366
590	V30M	0.367107684352906	0.0841911086211361
591	V30N	-0.026209908622952	0.013698318684422
592	V30P	-0.0294347706428171	0.0112729457184566
593	V30Q	-0.0199335688308513	0.0180712982692163
594	V30R	-0.020068268558686	0.0258907741870373
595	V30S	-0.0264933285886892	0.0113428565373702
596	V30T	0.24245770981944	0.0907854831278818
597	V30=
598	V30W	0.521760067659915	0.0598202216578072
599	V30Y	-0.0256969547994766	0.0127225894505321
600	A31=
601	A31C	0.264059703449024	0.100379470695211
602	A31D	-0.025189634059148	0.0155181353323948
603	A31E	0.70949235982027	0.069782169272766
604	A31F	-0.0048941114313278	0.0181775268438491
605	A31G	0.943532065962491	0.0341895164512019
606	A31H	0.0685470594264294	0.0622182207377282
607	A31I	-0.0284550490770857	0.0154623429588585
608	A31K	-0.0237821261176695	0.0184650153732914
609	A31L	-0.0251562587331415	0.0292912448434544
610	A31M	0.134446952242292	0.0560968802077467
611	A31N	-0.0170993470704041	0.0200880094775212
612	A31P	-0.0370320924258752	0.0132423168985048
613	A31Q	0.459375881966431	0.0647971437519995
614	A31R	-0.0152359459794761	0.024091318735539
615	A31S	0.983436802283299	0.0472999831624924
616	A31T	0.284081689275546	0.116434093489909
617	A31V	-0.0224526339091186	0.0179211214531834
618	A31W	-0.0206978701900421	0.0202463222749065
619	A31Y	-0.017950985458046	0.0177807699937625
620	K32A	1.08933117315563	0.0492651627320625
621	K32C	0.983105301025239	0.070181270857753
622	K32D	0.848107208029821	0.0315258854291543
623	K32E	0.967782917312733	0.0488874680557862
624	K32F	0.966031879874069	0.0442922176936083
625	K32G	0.860136818194633	0.0952636686642406
626	K32H	1.04267431893856	0.0771647850096194
627	K32I	0.921051082059791	0.048730116321101
628	K32=
629	K32L	1.15567830372896	0.122010251926404
630	K32M	1.01006265623389	0.0743677692886894
631	K32N	0.969950445551067	0.0379962615818857
632	K32P	-0.0335092065946458	0.0268758702001699
633	K32Q	1.03004743534427	0.0481729128148837
634	K32R	1.01620945660175	0.0509263596671983
635	K32S	0.979009275312963	0.0482768957103282
636	K32T	0.965429837278175	0.0619378067592639
637	K32V	1.02094183719418	0.0551965487337072
638	K32W	0.947479137400788	0.049957584735768
639	K32Y	1.01401597975691	0.0461813922499048
640	R33A	0.743627449351349	0.0649224307480231
641	R33C	0.59184385793401	0.0838377691842973
642	R33D	0.455929414581177	0.0550721727133475
643	R33E	0.614484482271585	0.0561382041903749
644	R33F	0.487637068328296	0.0711436619371913
645	R33G	0.569828249444149	0.0592045634862473
646	R33H	0.670611648999938	0.0691668630701136
647	R33I	0.742782518136003	0.0555991048796501
648	R33K	0.947051178712275	0.0714906137995315
649	R33L	0.808364386885895	0.0366616438398636
650	R33M	0.951691847017234	0.0566809860007591
651	R33N	0.666058556371711	0.0531078932844935
652	R33P	-0.0202372112596655	0.0143717900563586
653	R33Q	0.838149053345901	0.063095096220605
654	R33=
655	R33S	0.831154655530637	0.0611905390583182
656	R33T	0.726158388852084	0.035555494192439
657	R33V	0.569995435739071	0.0634685256032813
658	R33W	0.519891069051682	0.0620769195843723
659	R33Y	0.69069142940078	0.0634602070113148
660	Q34A	0.908422597750561	0.0282032031016076
661	Q34C	0.990551776644524	0.0707005932788814
662	Q34D	0.576026031660208	0.0600166497465695
663	Q34E	1.0634888058151	0.0507019665066235
664	Q34F	1.00922591395912	0.060573716112933
665	Q34G	0.698509834691368	0.0594582772703181
666	Q34H	1.04790242417146	0.0957514540467634
667	Q34I	1.07773926508381	0.0429486695788342
668	Q34K	0.760398075678092	0.0542619495721173
669	Q34L	0.905110036952754	0.0828998330255168
670	Q34M	0.86244280785078	0.0479205401157579
671	Q34N	1.02923375915058	0.0576004885458026
672	Q34P	-0.0255098292029841	0.0124802369145263
673	Q34=
674	Q34R	0.897075899261479	0.0559946603917123
675	Q34S	0.975990623319654	0.0503770374544098
676	Q34T	1.01973210244069	0.0498489130043887
677	Q34V	1.06977549752167	0.0499111531081436
678	Q34W	1.00319193935765	0.0461912891610172
679	Q34Y	1.01819163948002	0.0648396783459672
680	G35A	0.868007940271117	0.038749580065571
681	G35C	0.877413565545657	0.0817751083149406
682	G35D	0.831462566633564	0.0906807704859572
683	G35E	0.713777401243506	0.0584866551872875
684	G35F	0.42832176789792	0.057937514090186
685	G35=
686	G35H	0.821377262948482	0.0655734515032721
687	G35I	0.0583175004339716	0.0501635685912302
688	G35K	0.853298956670433	0.0554820067518936
689	G35L	0.658217150338074	0.0668307959289526
690	G35M	0.770000337122363	0.0631762211818463
691	G35N	0.990171578582735	0.0456149382254784
692	G35P	-0.0216092084083999	0.0110970684246069
693	G35Q	0.869327596905551	0.0530760465184589
694	G35R	0.797616771264531	0.0448741585303954
695	G35S	0.883902864939396	0.0429013011869553
696	G35T	0.418514973194149	0.0634673726795531
697	G35V	0.258098120087633	0.0944832164760416
698	G35W	0.0127163259546554	0.0280562847287803
699	G35Y	0.292769819082379	0.0997620230108857
700	V36A	0.528198083885603	0.0857977756615861
701	V36C	0.797206039348617	0.0733105933434661
702	V36D	-0.015530711563737	0.014783290749908
703	V36E	0.0595466973170118	0.0490515732198828
704	V36F	0.423648567333789	0.0629362152523994
705	V36G	-0.0191185733167238	0.0234385454134607
706	V36H	0.0947154146873082	0.064549474319316
707	V36I	0.981382819404365	0.0436203974001785
708	V36K	0.381132300222297	0.0755296503560356
709	V36L	0.904191556371609	0.0663423329426027
710	V36M	0.731255010119784	0.0573364385067075
711	V36N	-0.0254877665916246	0.0176482090498929
712	V36P	-0.0178261432579475	0.030449405739483
713	V36Q	0.334890372056086	0.0827759680477946
714	V36R	0.160393648613165	0.0857598544903826
715	V36S	0.0393968977135043	0.054048287806321
716	V36T	0.623378209218648	0.0595796127600795
717	V36=
718	V36W	0.14767569879271	0.0782334983604493
719	V36Y	0.53264718762212	0.0834417187726073
720	P37A	0.944811534408066	0.0610919078546297
721	P37C	0.910008290051407	0.057401101897778
722	P37D	1.00633527763956	0.0452783795048375
723	P37E	1.02285004118264	0.0376287666887452
724	P37F	0.741667522838693	0.0515083427529898
725	P37G	0.769504093475362	0.0610208544503874
726	P37H	0.923879155902217	0.0477527489111949
727	P37I	0.755707167090304	0.0545670934963585
728	P37K	0.875270635441615	0.0580709411404294
729	P37L	0.804933092281774	0.0427342043005545
730	P37M	0.865034127425268	0.0470103267908903
731	P37N	0.94636652212444	0.058306731466771
732	P37=
733	P37Q	0.947059937348262	0.0427378565446751
734	P37R	0.949696238165648	0.0430310523190085
735	P37S	0.962641700476365	0.0345221343203015
736	P37T	0.899727801980691	0.0561729901249569
737	P37V	0.835603446367885	0.052435385908411
738	P37W	0.56883925282509	0.0624890278742794
739	P37Y	0.743398630332544	0.0598372805438184
740	A38=
741	A38C	0.849067437128101	0.0607024419328039
742	A38D	0.188154154247261	0.0777105880293675
743	A38E	0.760119923569872	0.0417770709568773
744	A38F	0.416838302527196	0.103790524816656
745	A38G	0.672964931921029	0.0474988691222287
746	A38H	0.761486470743981	0.0663198437973012
747	A38I	0.890902406277306	0.040342340007638
748	A38K	0.466938130875521	0.0500764098654128
749	A38L	0.822401408468383	0.0595501457661258
750	A38M	0.777530860122625	0.050393536780424
751	A38N	0.541802700625113	0.0585855853333596
752	A38P	0.959491646944515	0.0551889974404845
753	A38Q	0.70035102877503	0.0388670032875253
754	A38R	0.655778391705771	0.0419946087937879
755	A38S	0.938834375428295	0.0571004950296911
756	A38T	0.951566742093717	0.0590392625832822
757	A38V	1.01970124675426	0.0536882717100364
758	A38W	0.598559154873614	0.0477627604263092
759	A38Y	0.329268838635024	0.0864045696377416
760	D39A	0.852069552688231	0.0614525943548537
761	D39C	0.738106497763183	0.113921061505223
762	D39=
763	D39E	1.00859610316197	0.0634959005629009
764	D39F	0.162998151146965	0.0962360401563736
765	D39G	0.799331065913256	0.0493146530962096
766	D39H	0.835620058158796	0.0489816651272701
767	D39I	0.211790779214886	0.11443349367449
768	D39K	0.736502041062668	0.073783834261723
769	D39L	0.201607223590692	0.11502753706071
770	D39M	0.397513130552242	0.0871244006202498
771	D39N	0.932499375395235	0.0895295093663849
772	D39P	0.444100506766123	0.0802964385596827
773	D39Q	0.892683588445001	0.0348603027389848
774	D39R	0.629905210986907	0.0629677473948727
775	D39S	0.881004835786062	0.0688444060497757
776	D39T	0.818862186903901	0.0561646086651107
777	D39V	0.334011282507626	0.0893390053975826
778	D39W	0.643610109510217	0.0946651001242229
779	D39Y	0.502075959408698	0.0725084686058053
780	Q40A	0.892062449598971	0.0394530333004983
781	Q40C	0.856593203264208	0.0527804495290824
782	Q40D	1.06548468322371	0.0505354097425513
783	Q40E	1.07793484760672	0.0682131798317852
784	Q40F	0.705383616886697	0.0547308991200165
785	Q40G	0.960822400229133	0.0480017317831
786	Q40H	0.904543768932259	0.0477646548561273
787	Q40I	0.640804480309809	0.0606324141264456
788	Q40K	0.6635419366122	0.0883496743474669
789	Q40L	0.813243061603506	0.0678140394415448
790	Q40M	0.924280073139277	0.0517472043882862
791	Q40N	0.928240911473107	0.0440183092646503
792	Q40P	0.233491945841727	0.103995356727572
793	Q40=
794	Q40R	0.795644320187883	0.0342545371031561
795	Q40S	0.98695667425828	0.0531132688946296
796	Q40T	0.999541846562351	0.0603961597379674
797	Q40V	0.667880267866984	0.0675602847443577
798	Q40W	0.681259563333334	0.0686392365381988
799	Q40Y	0.772286915120499	0.0574491007872871
800	L41A	-0.0276652725224454	0.0102330859336907
801	L41C	0.406796490978699	0.0573333681046806
802	L41D	-0.0292456284346424	0.0178729558219499
803	L41E	-0.0228180951772284	0.0223721109451697
804	L41F	0.462386452931576	0.0649893059142447
805	L41G	-0.0204013743290032	0.0199120156941624
806	L41H	-0.0213614010221456	0.0221842791123935
807	L41I	0.307044471066201	0.0930532294741283
808	L41K	-0.0231270889944556	0.0157755716985111
809	L41=
810	L41M	0.772267560088871	0.0385838717745514
811	L41N	-0.0227326914869447	0.035763439611087
812	L41P	-0.0219349341631243	0.0125094022951429
813	L41Q	0.408840670926493	0.0784438654158323
814	L41R	-0.0260514099274489	0.0203122592519612
815	L41S	-0.0165241459579137	0.0244406050452576
816	L41T	-0.0263213393751862	0.0141079561057653
817	L41V	-0.0175557379039395	0.0132492435374533
818	L41W	-0.0174212845314028	0.0216501071881135
819	L41Y	0.0166663271343819	0.0353257625297549
820	R42A	1.056053936209	0.0576393403449463
821	R42C	1.02017505639924	0.0679658538416234
822	R42D	0.849525384093367	0.0596749217086112
823	R42E	0.792436708311446	0.0784406596853523
824	R42F	0.314919365343019	0.112601909382842
825	R42G	0.637561159681396	0.0860642130104355
826	R42H	0.919175814922868	0.0533568477163286
827	R42I	0.97005756926372	0.0518656265237455
828	R42K	0.901809800102029	0.0496094903949205
829	R42L	0.790880531314842	0.115976463160853
830	R42M	0.948393895203446	0.0617844035148644
831	R42N	0.568716578380767	0.0713293328036751
832	R42P	-0.0208111864129388	0.0118516658312768
833	R42Q	0.93440026457769	0.0646250734553832
834	R42=
835	R42S	1.03172988680261	0.042709368244974
836	R42T	1.00541717949685	0.0440152025069721
837	R42V	1.01362159987816	0.0396015923833353
838	R42W	0.0889349242909206	0.0653477961658791
839	R42Y	0.498841840901298	0.0846127047676295
840	V43A	0.992978256004432	0.0749283768249513
841	V43C	1.04588283723259	0.0665476281088254
842	V43D	-0.0258221734199999	0.016895393313413
843	V43E	-0.015812208934011	0.027787843983573
844	V43F	0.420494443502389	0.0771907734354629
845	V43G	-0.019857368112659	0.0207344292260156
846	V43H	-0.0212357445881501	0.0241931051222576
847	V43I	0.672229626748222	0.0652350056668029
848	V43K	-0.0301662335024087	0.0148342575286745
849	V43L	0.794220198827309	0.043756209957392
850	V43M	0.590233744339187	0.0545506882859643
851	V43N	-0.0140356220188644	0.0299946317920543
852	V43P	-0.0258202947733884	0.0199203626873206
853	V43Q	-0.0179765594612969	0.0291951911710615
854	V43R	-0.0191197583095786	0.0326736380880158
855	V43S	-0.02544125430797	0.0151280264964826
856	V43T	0.290034294689786	0.0782801870381191
857	V43=
858	V43W	-0.0296862857240709	0.0098186358727718
859	V43Y	-0.0238008419224295	0.0184476779748405
860	I44A	0.352995238448513	0.0718955565821131
861	I44C	0.793428095606855	0.04037893249789
862	I44D	-0.0230308397988679	0.0134588154456863
863	I44E	0.332004565682678	0.105742047096969
864	I44F	0.732985539289165	0.0657522931858857
865	I44G	-0.015663644631127	0.0249153223184806
866	I44H	0.291373532814921	0.103256591349341
867	I44=
868	I44K	-0.0208410098249907	0.0173320604869225
869	I44L	0.859608608805759	0.0890434856270176
870	I44M	0.857460067175808	0.0590088148117456
871	I44N	0.0160129677689459	0.0338017118417893
872	I44P	-0.0233676427985925	0.0149728432391751
873	I44Q	0.110707493385125	0.0745383715162494
874	I44R	-0.0153932341417764	0.0207881139340906
875	I44S	0.358784277129751	0.0967719627553629
876	I44T	0.470228208809644	0.0813164220580313
877	I44V	1.03088381491163	0.0623009200411486
878	I44W	0.751064587015511	0.05633630391496
879	I44Y	0.709701056745709	0.0847414989755502
880	F45A	1.01332822389478	0.0394652180470648
881	F45C	0.975473920657936	0.0521037583486114
882	F45D	-0.014068373261323	0.0195968651569152
883	F45E	0.0319230907965812	0.0485530048155236
884	F45=
885	F45G	0.861157330790526	0.101647504915668
886	F45H	1.02303565311369	0.0624614513315909
887	F45I	0.648553734392494	0.0563151267840055
888	F45K	0.881141159495569	0.0832212490072412
889	F45L	0.892011451325369	0.0854880328086333
890	F45M	0.72937538554714	0.0848565942550381
891	F45N	0.808603493598777	0.0467713673206761
892	F45P	-0.0267424827840661	0.0159163024104369
893	F45Q	0.840719149197695	0.0510689453647831
894	F45R	0.754015210571469	0.0620830796136757
895	F45S
896	F45T	0.676237646131807	0.0767995332534657
897	F45V	1.02711914864768	0.0979897892874753
898	F45W	0.733510118932049	0.0496902228194613
899	F45Y	1.0110578233443	0.116108920114898
900	A46=
901	A46C	0.979798294160168	0.0854923742635733
902	A46D	0.955952864032293	0.0891647495214933
903	A46E	1.01754981872848	0.0360300512097314
904	A46F	0.41967823758833	0.0940083963168458
905	A46G	0.971894846816399	0.0417997474900293
906	A46H	1.03205689801828	0.0678501914496987
907	A46I	0.0073277099430476	0.0559866598209618
908	A46K	1.0268940687456	0.0422952822548839
909	A46L	0.892751337160787	0.0637790942427649
910	A46M	1.03218614771127	0.0646978181753425
911	A46N	1.04480425278801	0.099163849169206
912	A46P	-0.0290161274623125	0.0156294344408127
913	A46Q	1.12693736564156	0.12849551356829
914	A46R	1.06845547524861	0.0620557161330979
915	A46S	0.936471302038697	0.0513135503972524
916	A46T	0.646604139791328	0.0432862577584076
917	A46V	0.188128557680015	0.0829038698278068
918	A46W	0.624536633701331	0.106713750411899
919	A46Y	0.619144664874643	0.0985338598266172
920	G47A	-0.0121868286258951	0.0317357869022193
921	G47C	0.262935856874624	0.108131505019013
922	G47D	0.588754604221513	0.0983604770006941
923	G47E	0.0363505549428523	0.0532157214342239
924	G47F	0.196382488339221	0.0961475951533032
925	G47=
926	G47H	0.191374106916311	0.0716966706942915
927	G47I	-0.0268358528833183	0.0254376295384516
928	G47K	-0.0332842409413474	0.0153501705723552
929	G47L	0.735949132628539	0.0537360599334194
930	G47M	0.973644856340796	0.101835703799113
931	G47N	0.671861332244903	0.0603318529594079
932	G47P	-0.0306363311879807	0.0172904515068186
933	G47Q	0.188811360002077	0.121581072471296
934	G47R	-0.0217781928687486	0.0218961283054652
935	G47S	0.0712148258177156	0.0668255229121701
936	G47T	-0.0217391477802531	0.0203140935679102
937	G47V	-0.0289003723783204	0.0127518779761915
938	G47W	-0.0198386917479233	0.0372655138095102
939	G47Y	0.391058919673381	0.0934775269905033
940	K48A	0.433104751668881	0.074667879809335
941	K48C	0.435823816609053	0.0689657936150655
942	K48D	-0.0051555983189571	0.0323951607128625
943	K48E	0.38680411664716	0.0783396572562051
944	K48F	0.0379409284367034	0.0516070298668149
945	K48G	0.135231286521894	0.0855588189084328
946	K48H	0.814424506663177	0.0624719038481262
947	K48I	0.337363965321545	0.0903351888766126
948	K48=
949	K48L	0.320031956753436	0.09004781171628
950	K48M	0.557449564583533	0.092216444996752
951	K48N	0.536225117430819	0.0494840850480946
952	K48P	-0.026722116198322	0.0101740324035917
953	K48Q	0.829476781695805	0.0755681102896816
954	K48R	1.01376244520907	0.0624084014791384
955	K48S	0.420218924302504	0.0743780555603274
956	K48T	0.618055427393527	0.0466761327479251
957	K48V	0.542468235056944	0.0759181129125696
958	K48W	-0.0302504112071427	0.0140421881710728
959	K48Y	0.2105205031407	0.0935493357009237
960	E49A	-0.0041583239805344	0.0243182671522897
961	E49C	0.0245428520138294	0.0420923725004597
962	E49D	0.361145123914256	0.0881558307349368
963	E49=
964	E49F	-0.024014394581739	0.0239924112611688
965	E49G	-0.0245482304395863	0.0154806589603228
966	E49H	0.0012251272144819	0.0243822520053327
967	E49I	0.492424654310621	0.0759798059890279
968	E49K	-0.0059252191435047	0.0241811843300557
969	E49L	0.209066291325764	0.0748981575160758
970	E49M	-0.0086226864021923	0.0293145080514005
971	E49N	-0.0122682507317484	0.0268025710118296
972	E49P	0.14523791167274	0.106699339577862
973	E49Q	0.333434509297138	0.0986197691853444
974	E49R	-0.0287945125022204	0.017353763588791
975	E49S	-0.0171499012090259	0.0268628556431795
976	E49T	0.0847775539430783	0.0794605405548062
977	E49V	0.324541820905684	0.108621407533876
978	E49W	-0.0207008521480247	0.0276235285081312
979	E49Y	-0.0176286316738453	0.0249866001554943
980	L50A	0.224610722704754	0.0913819412406168
981	L50C	0.533436433840017	0.0642233632532311
982	L50D	-0.0215879557132472	0.0172947492177332
983	L50E	-0.0194827246193722	0.0187818275307127
984	L50F	-0.0148668732735557	0.0203168402083977
985	L50G	-0.0194536776874522	0.038624586841091
986	L50H	-0.023186698258786	0.0131063829675522
987	L50I	0.0532949118536439	0.0517271043725414
988	L50K	-0.0234645805030414	0.0178136099258506
989	L50=
990	L50M	0.732333059487182	0.0435055432590452
991	L50N	-0.0241738655789331	0.0214330086204575
992	L50P	-0.0246798678181929	0.0146303245902554
993	L50Q	0.202662236086227	0.0876257558391786
994	L50R	-0.0171951429054589	0.0126919422417041
995	L50S	-0.0217065687154936	0.01114718710139
996	L50T	-0.0284864611067951	0.0141490597311581
997	L50V	0.0727374881462549	0.0481433810669948
998	L50W	-0.0060012684718062	0.0178395933396222
999	L50Y	-0.015396494258089	0.0291044129710891
1000	R51A	0.979697267928947	0.0625611516944571
1001	R51C	0.925014234541264	0.0669387639580475
1002	R51D	0.947155982767587	0.0863683219400764
1003	R51E	0.974634985917076	0.0390680945806446
1004	R51F	0.926254624112558	0.0476344034909773
1005	R51G	0.660720362350512	0.0630568167536237
1006	R51H	1.06190534092217	0.0730273534153614
1007	R51I	0.719026733048246	0.0527562570354006
1008	R51K	1.03904868148587	0.0589868674515042
1009	R51L	1.00943376059922	0.0660734951926414
1010	R51M	1.04228271999844	0.0618793220971966
1011	R51N	0.967825626429234	0.0441650391346301
1012	R51P	0.971717656827431	0.111203115170847
1013	R51Q	1.06822591707118	0.0571084033706606
1014	R51=
1015	R51S	0.898570289524081	0.0814136050200436
1016	R51T	0.591878968890768	0.0527706691713069
1017	R51V	0.679705207292096	0.0458314429236577
1018	R51W	0.6039749575118	0.0839632637814863
1019	R51Y	0.885146734597779	0.0568415730792001
1020	N52A	0.637727783662268	0.0499409955190453
1021	N52C	0.309112807962439	0.0817330215866372
1022	N52D	1.04545813953189	0.0466428202592012
1023	N52E	0.982654866563613	0.0381995881623245
1024	N52F	-0.0291383468344559	0.011744426809663
1025	N52G	0.775732354668804	0.0653754765091423
1026	N52H	0.35424939293664	0.0757981692303981
1027	N52I	-0.0282019479832223	0.024270078149772
1028	N52K	-0.0094908689100963	0.0278756033474869
1029	N52L	-0.0233967140470919	0.0118801430532267
1030	N52M	0.0110142711221277	0.0399581161925559
1031	N52=
1032	N52P	0.786082606701732	0.0594188074625832
1033	N52Q	0.577711141975171	0.0762270070309285
1034	N52R	-0.0215269607588385	0.0163632532817806
1035	N52S	0.835766693501426	0.0567429158141586
1036	N52T	0.163003191788123	0.085699551299392
1037	N52V	-0.0285698640569709	0.0163376885767369
1038	N52W	-0.0124053679241864	0.0225505400319844
1039	N52Y	-0.0183448502534595	0.0170595936248213
1040	D53A	0.728035677351144	0.0646990948383984
1041	D53C	0.745535970598946	0.0389230005836197
1042	D53=
1043	D53E	1.04803925307263	0.0667644499318148
1044	D53F	0.286727117584913	0.0848660499890417
1045	D53G	0.628947273543874	0.0494040457585987
1046	D53H	0.967183452024764	0.0479442906824425
1047	D53I	0.126568580492029	0.0745158014346871
1048	D53K	0.44235792859307	0.0740341787020686
1049	D53L	0.14852461108932	0.0793323901207841
1050	D53M	0.380131336712544	0.0806336958579694
1051	D53N	0.962578785724245	0.0584156646644508
1052	D53P	0.449691540151341	0.085140438015745
1053	D53Q	0.855149227515981	0.0485195994159902
1054	D53R	0.407961871530262	0.072410582733452
1055	D53S	0.930471541606105	0.0575648549005498
1056	D53T	0.805123638266765	0.050519714191886
1057	D53V	0.22742925597364	0.0763751452167313
1058	D53W	0.562282877675434	0.0697980501544386
1059	D53Y	0.534932024327318	0.0734416471523644
1060	W54A	1.01727011634115	0.0363545549328138
1061	W54C	0.916667613152728	0.0470660568156117
1062	W54D	1.00475046278815	0.0385425920383305
1063	W54E	0.985189990346746	0.0594311953142814
1064	W54F	0.809265261451885	0.0667142741299367
1065	W54G	0.577934377174774	0.0419151093297978
1066	W54H	0.835715917853717	0.0634247956088836
1067	W54I	0.742495135934762	0.0575051502599607
1068	W54K	0.834409937219449	0.0490636832752654
1069	W54L	0.986537382409034	0.0442936045441177
1070	W54M	1.02198530983104	0.0405433025788301
1071	W54N	0.733574595825273	0.0574470104264629
1072	W54P	-0.0259473203991816	0.0091476175093693
1073	W54Q	1.03143563659791	0.0494537196562866
1074	W54R	0.8480788580387	0.0492407539360145
1075	W54S	0.917465406481935	0.0613531368989505
1076	W54T	0.82107958927073	0.0468027950088465
1077	W54V	0.854822369304255	0.0293389581487886
1078	W54=
1079	W54Y	0.814658416630682	0.0349712238043873
1080	T55A	0.625903157489201	0.0726362051723155
1081	T55C	0.7561890797047	0.0526693520506706
1082	T55D	0.252616842163772	0.107260169795497
1083	T55E	0.548893137803268	0.0674045618072607
1084	T55F	0.601063051601834	0.0654926786362986
1085	T55G	0.195881188835388	0.0894297179046281
1086	T55H	0.626269000225656	0.0706837970751287
1087	T55I	0.94480602775466	0.062242827219262
1088	T55K	0.890576306897383	0.0652779452775517
1089	T55L	1.00885120962508	0.0460149138439819
1090	T55M	0.856710229948988	0.0812277591678023
1091	T55N	0.770954599645246	0.051231128835781
1092	T55P	0.508400337843755	0.0593143028879716
1093	T55Q	0.799343984304457	0.049995820469719
1094	T55R	0.854176896535033	0.0652151712903687
1095	T55S	0.916675148667912	0.0382709699914589
1096	T55=
1097	T55V	0.818438054963831	0.0625210544598992
1098	T55W	0.086643974815937	0.0699816690357034
1099	T55Y	0.559545514759349	0.0504417503150591
1100	V56A	0.57913908344648	0.0484572283232677
1101	V56C	0.862496250837931	0.066974106444181
1102	V56D	-0.0237539601189242	0.0195107536712679
1103	V56E	-0.0284002429410579	0.0136987895612176
1104	V56F	0.659967553597664	0.0409956745404521
1105	V56G	-0.0202466820096581	0.0151209302461007
1106	V56H	-0.0181463644635295	0.0305603238408743
1107	V56I	1.05530867546557	0.0521591127615261
1108	V56K	-0.0199563226945928	0.013941795464801
1109	V56L	1.00097279683725	0.0701092706475867
1110	V56M	1.01404700042	0.0637327666489217
1111	V56N	-0.0247619621002663	0.0129783857410241
1112	V56P	0.0827903249674248	0.0659311017445999
1113	V56Q	-0.0214613547833683	0.0140476924027852
1114	V56R	-0.0229187564550347	0.0190901059163584
1115	V56S	-0.0224537039623486	0.0273131149416655
1116	V56T	0.288322622913056	0.0961913458094798
1117	V56=
1118	V56W	0.570109681738266	0.0456778454309245
1119	V56Y	-0.0087671925502847	0.0365338132930637
1120	Q57A	1.02396789850238	0.0454158680486095
1121	Q57C	0.855159309411184	0.0448925519756594
1122	Q57D	0.944546847952752	0.0660325295077739
1123	Q57E	0.957510883434003	0.0395902708058737
1124	Q57F	0.765076177508396	0.0555617614898018
1125	Q57G	1.02631891732277	0.0650041657423574
1126	Q57H	0.855339478645319	0.0576053871326501
1127	Q57I	0.768235557704887	0.0433797114990325
1128	Q57K	1.00331173981208	0.0423284398140108
1129	Q57L	0.830222304669691	0.0653660565072952
1130	Q57M	0.909196593022792	0.0671921936619042
1131	Q57N	0.927493191645468	0.0542259072681214
1132	Q57P	0.450868946150204	0.0662639543226244
1133	Q57=
1134	Q57R	1.01176433657254	0.087876931951847
1135	Q57S	1.00419372593646	0.0505132262407115
1136	Q57T	0.959433212383399	0.0457850479108499
1137	Q57V	0.769628608266606	0.0467233906230949
1138	Q57W	0.647138947208745	0.0801070046475371
1139	Q57Y	0.744201372034122	0.0665333071393278
1140	N58A	1.04025984983504	0.0490146878767919
1141	N58C	0.871450585254606	0.0492607690832014
1142	N58D	1.06279698076765	0.0531131539007433
1143	N58E	1.07673361872866	0.0466994585053214
1144	N58F	0.977681255021237	0.062823046091561
1145	N58G	1.00114695537541	0.0639853268720828
1146	N58H	0.990922732963954	0.0556512205367228
1147	N58I	0.640378505162175	0.065810898022985
1148	N58K	1.01061115657086	0.041412375167758
1149	N58L	0.773641928502289	0.0583115317625981
1150	N58M	1.08797692025198	0.0451705411489013
1151	N58=
1152	N58P	-0.0218898979708618	0.0219067691332596
1153	N58Q	1.05810345162175	0.0671739942190867
1154	N58R	0.98671229537702	0.02875835344498
1155	N58S	1.01612343291769	0.0618738737378295
1156	N58T	0.943775788968606	0.0706068718730039
1157	N58V	0.692835024649903	0.0469434232225929
1158	N58W	0.607595151261289	0.0733523960781369
1159	N58Y	0.960475634304071	0.0539020856527554
1160	C59A	0.826082305446716	0.0423093725104197
1161	C59=
1162	C59D	-0.0215262668475176	0.0236518392973162
[truncated: 8,137 more rows]

## Sheet: Fig2C
variants	replicate 1	replicate 2	replicate 3	mean	sd	vs_mean	vs_sd
[truncated: 11 more rows]

[truncated: 22 more sheets: Fig4C, Fig4D, Fig4E, Fig4F, Fig5AB, Fig6A, Fig6B, Fig6D, SupFig1C, SupFig3, SupFig6, SupFig9A, SupFig9B, SupFig11, SupFig12A, SupFig13, SupFig14, SupFig17, SupFig18, Catalog Numbers …]
